# Supplementary material for: Conserved intergenic sequences revealed by CTAG-profiling in Salmonella: thermodynamic modeling for function prediction
Source: Sci Rep. 2017 Mar 6;7:43565. doi: 10.1038/srep43565 (PMC5337935; doi:10.1038/srep43565)
Supplement: Supplementary Table 1 [file srep43565-s1.xls]

## Sheet: Sheet1
	Supplementary Table 1. Genomic information and CTAG frequency in bacteria representing most phyla
Bacterial strain	Taxonomical position	ID	Genome size (bp)	Number of CTAG	Freq. CTAG per kb	GC Content
Thermobaculum terrenum ATCC BAA-798 Chromosome 1	Thermobaculum.	NC_013525	2026947	7972	3.93301	0.480728
Trichodesmium erythraeum IMS101	Cyanobacteria; Oscillatoriophycideae; Oscillatoriales;Trichodesmium.	NC_008312	7750108	23221	2.99622	0.341434
Chthonomonas calidirosea T49	Armatimonadetes; Chthonomonadetes; Chthonomonadales;Chthonomonadaceae; Chthonomonas.	NC_021487	3437861	6201	1.80374	0.545764
Thermodesulfatator indicus DSM 15286	Thermodesulfobacteria; Thermodesulfobacteriales;Thermodesulfobacteriaceae; Thermodesulfatator.	NC_015681	2322224	4183	1.80129	0.424255
Thermovirga lienii DSM 17291	Synergistetes; Synergistia; Synergistales;Synergistaceae; Thermovirga.	NC_016148	1967774	3500	1.77866	0.470576
Streptobacillus moniliformis DSM 12112	Fusobacteria; Fusobacteriales; Leptotrichiaceae;Streptobacillus.	NC_013515	1662578	2640	1.5879	0.263146
Zobellia galactanivorans	Bacteroidetes; Flavobacteriia; Flavobacteriales;Flavobacteriaceae; Zobellia.	NC_015844	5521712	8086	1.4644	0.427796
Methylacidiphilum infernorum V4	Verrucomicrobia; unclassified Verrucomicrobia;Methylacidiphilales; Methylacidiphilaceae; Methylacidiphilum.	NC_010794	2287145	3021	1.32086	0.454828
Ureaplasma urealyticum serovar 10 str. ATCC 33699	Tenericutes; Mollicutes; Mycoplasmataceae; Ureaplasma.	NC_011374	874478	1044	1.19386	0.257742
Fibrobacter succinogenes S85	Fibrobacteres; Fibrobacterales; Fibrobacteraceae;Fibrobacter.	NC_017448	3843004	4257	1.10773	0.480491
Waddlia chondrophila WSU 86-1044	Chlamydiae; Chlamydiales; Waddliaceae; Waddlia.	NC_014225	2116312	2295	1.08443	0.437802
Spiroplasma taiwanense CT-1	Tenericutes; Mollicutes; Entomoplasmatales;Spiroplasmataceae; Spiroplasma.	NC_021846	1075140	1104	1.02684	0.238734
Anaerobaculum mobile DSM 13181	Synergistetes; Synergistia; Synergistales;Synergistaceae; Anaerobaculum.	NC_018024	2160700	2213	1.02421	0.479681
Zunongwangia profunda SM-A87	Bacteroidetes; Flavobacteriia; Flavobacteriales;Flavobacteriaceae; Zunongwangia.	NC_014041	5128187	5183	1.01069	0.362185
Aminobacterium colombiense DSM 12261	Synergistetes; Synergistia; Synergistales;Synergistaceae; Aminobacterium.	NC_014011	1980592	1957	0.988088	0.453069
Isosphaera pallida ATCC 43644	Planctomycetes; Planctomycetia; Planctomycetales;Planctomycetaceae; Isosphaera.	NC_014962	5472964	5186	0.947567	0.624441
Thermocrinis albus DSM 14484	Aquificae; Aquificales; Aquificaceae; Thermocrinis.	NC_013894	1500577	1305	0.869665	0.469305
Thermotoga thermarum DSM 5069	Thermotogae; Thermotogales; Thermotogaceae; Thermotoga.	NC_015707	2039943	1741	0.853455	0.403241
Octadecabacter antarcticus 307	Proteobacteria; Alphaproteobacteria; Rhodobacterales;Rhodobacteraceae; Octadecabacter.	NC_020911	4812600	3915	0.81349	0.546399
Magnetococcus marinus MC-1	Proteobacteria; Alphaproteobacteria; Magnetococcales;Magnetococcaceae; Magnetococcus.	NC_008576	4719581	3740	0.792443	0.541675
Thermanaerovibrio acidaminovorans DSM 6589	Synergistetes; Synergistia; Synergistales;Synergistaceae; Thermanaerovibrio.	NC_013522	1848474	1264	0.683807	0.637926
Dictyoglomus thermophilum H-6-12	Dictyoglomi; Dictyoglomales; Dictyoglomaceae;Dictyoglomus.	NC_011297	1959987	1340	0.683678	0.33741
Treponema succinifaciens DSM 2489	Spirochaetes; Spirochaetales; Spirochaetaceae; Treponema.	NC_015385	2731853	1743	0.638028	0.391632
Terriglobus saanensis SP1PR4	Acidobacteria; Acidobacteriales; Acidobacteriaceae;Terriglobus.	NC_014963	5095226	2875	0.564254	0.573355
Candidatus Nitrospira defluvii	Nitrospirae; Nitrospirales; Nitrospiraceae; Nitrospira.	NC_014355	4317083	2264	0.524428	0.590266
Terriglobus roseus DSM 18391	Acidobacteria; Acidobacteriales; Acidobacteriaceae;Terriglobus.	NC_018014	5227858	2677	0.512064	0.602812
Treponema primitia ZAS-2	Spirochaetes; Spirochaetales; Spirochaetaceae; Treponema.	NC_015578	4059867	1800	0.443364	0.508375
Sebaldella termitidis ATCC 33386	Fusobacteria; Fusobacteriales; Leptotrichiaceae;Sebaldella.	NC_013517	4418842	1943	0.439708	0.334516
Advenella kashmirensis WT001	Proteobacteria; Betaproteobacteria; Burkholderiales;Alcaligenaceae.	NC_017964	4365995	1635	0.374485	0.548832
Thermomicrobium roseum DSM 5159	Chloroflexi; Thermomicrobiales; Thermomicrobiaceae;Thermomicrobium.	NC_011959	2003006	716	0.357463	0.636471
Ruminococcus torques L2-14	Firmicutes; Clostridia; Clostridiales; Lachnospiraceae;Blautia.	NC_021015	3341681	1124	0.336358	0.40925
Turneriella parva DSM 21527	Spirochaetes; Spirochaetales; Leptospiraceae;Turneriella.	NC_018020	4384015	1460	0.333028	0.536348
Ignavibacterium album JCM 16511	Ignavibacteriae; Ignavibacteria; Ignavibacteriales;Ignavibacteriaceae; Ignavibacterium.	NC_017464	3658997	1191	0.325499	0.339331
Opitutus terrae PB90-1	Verrucomicrobia; Opitutae; Opitutales; Opitutaceae;Opitutus.	NC_010571	5957605	1930	0.323956	0.653411
Singulisphaera acidiphila DSM 18658	Planctomycetes; Planctomycetia; Planctomycetales;Planctomycetaceae; Singulisphaera.	NC_019892	9629675	2813	0.292118	0.622661
Melioribacter roseus P3M-2	Ignavibacteriae; Ignavibacteria; Ignavibacteriales;Melioribacteraceae; Melioribacter.	NC_018178	3300414	937	0.283904	0.413281
Thermotoga sp. RQ2	Thermotogae; Thermotogales; Thermotogaceae; Thermotoga.	NC_010483	1877693	405	0.21569	0.461777
Escherichia coli K-12 MG1655	Proteobacteria; Gammaproteobacteria; Enterobacteriales;Enterobacteriaceae; Escherichia.	NC_000913	4641652	885	0.190665	0.507907
Salmonella typhimurium LT2	Proteobacteria; Gammaproteobacteria; Enterobacteriales;Enterobacteriaceae; Salmonella.	NC_003197	4857432	850	0.17499	0.522215
Gemmatimonas aurantiaca T-27	Gemmatimonadetes; Gemmatimonadales; Gemmatimonadaceae;Gemmatimonas.	NC_012489	4636964	810	0.174683	0.642744
Flexistipes sinusarabici DSM 4947	Deferribacteres; Deferribacterales; Deferribacteraceae;Flexistipes.	NC_015672	2526590	431	0.170586	0.382943
Cellvibrio gilvus ATCC 13127	Actinobacteria; Actinobacteridae; Actinomycetales;Micrococcineae; Cellulomonadaceae; Cellulomonas.	NC_015671	3526441	554	0.157099	0.738129
Desulfurispirillum indicum S5	Chrysiogenetes; Chrysiogenales; Chrysiogenaceae;Desulfurispirillum.	NC_014836	2928377	406	0.138643	0.561087
Desulfatibacillum alkenivorans AK-01	Proteobacteria; Deltaproteobacteria; Desulfobacterales;Desulfobacteraceae; Desulfatibacillum.	NC_011768	6517073	887	0.136104	0.544846
Caldisericum exile AZM16c01	Caldiserica; Caldisericia; Caldisericales;Caldisericaceae; Caldisericum.	NC_017096	1558103	205	0.13157	0.353749
Sulfurihydrogenibium sp. YO3AOP1	Aquificae; Aquificales; Hydrogenothermaceae;Sulfurihydrogenibium.	NC_010730	1838442	241	0.131089	0.320274
Thermodesulfobacterium geofontis OPF15	Thermodesulfobacteria; Thermodesulfobacteriales;Thermodesulfobacteriaceae; Thermodesulfobacterium.	NC_015682	1634377	194	0.1187	0.305875
Prosthecochloris aestuarii DSM 271	Chlorobi; Chlorobia; Chlorobiales; Chlorobiaceae;Prosthecochloris.	NC_011059	2512923	239	0.0951084	0.500951
Chlorobium chlorochromatii CaD3	Chlorobi; Chlorobia; Chlorobiales; Chlorobiaceae;Chlorobium/Pelodictyon group; Chlorobium.	NC_007514	2572079	175	0.0680383	0.442782
Thermodesulfovibrio yellowstonii DSM 11347	Nitrospira; Nitrospirales; Nitrospiraceae;Thermodesulfovibrio.	NC_011296	2003803	47	0.0234554	0.341289
Note: Black,GC percentage upto 45%; red, GC percentage 46-55%;blue, GC percentage > 55%.
