# Supplementary material for: Conserved intergenic sequences revealed by CTAG-profiling in Salmonella: thermodynamic modeling for function prediction
Source: Sci Rep. 2017 Mar 6;7:43565. doi: 10.1038/srep43565 (PMC5337935; doi:10.1038/srep43565)
Supplement: Supplementary Table 2 [file srep43565-s2.xls]

## Sheet: Sheet2
Supplementary Table 2. CTAG frequency in bacteria representing main branches of Phylum Proteobacteria
Bacterial strain	ID	Genome size (bp)	Number of CTAG	Freq. CTAG per kb	GC Content
Syntrophus aciditrophicus SB	NC_007759	3179300	397	0.12487	0.5146
Citrobacter koseri ATCC BAA-895	NC_009792	4720462	609	0.129013	0.538278
Desulfatibacillum alkenivorans AK-01	NC_011768	6517073	887	0.136104	0.544846
Enterobacter cloacae EcWSU1	NC_016514	4734438	743	0.156935	0.546124
Salmonella typhimurium LT2	NC_003197	4857432	850	0.17499	0.522215
Enterobacteriaceae bacterium strain FGI 57	NC_020063	4762179	834	0.17513	0.54017
Desulfobacterium autotrophicum HRM2	NC_012108	5589073	1016	0.181783	0.48847
Escherichia coli str. K-12 substr. MG1655	NC_000913	4641652	885	0.190665	0.507907
Micavibrio aeruginosavorus EPB	NC_020812	2458610	521	0.211908	0.549629
Salmonella Typhi str. CT18	NC_003198	4809037	1026	0.213348	0.520927
Micavibrio aeruginosavorus ARL-13	NC_016026	2481983	566	0.228043	0.54713
Shigella boydii Sb227	NC_007613	4519823	1066	0.23585	0.512128
Neisseria gonorrhoeae FA 1090	NC_002946	2153922	519	0.240956	0.526897
Erwinia tasmaniensis Et1/99	NC_010694	3883467	996	0.256472	0.537318
Nitrosomonas europaea ATCC 19718	NC_004757	2812094	797	0.283419	0.507182
Geobacter uraniireducens Rf4	NC_009483	5136364	1618	0.315009	0.542382
Enterobacter sp. 638	NC_009436	4518712	1448	0.320445	0.529818
Dickeya dadantii Ech586	NC_013592	4818394	1578	0.327495	0.536391
Advenella kashmirensis WT001	NC_017964	4365995	1635	0.374485	0.548832
Nitratifractor salsuginis DSM 16511	NC_014935	2101285	815	0.387858	0.539119
Tolumonas auensis DSM 9187	NC_012691	3471292	1403	0.404172	0.49027
Cellvibrio japonicus Ueda107	NC_010995	4576573	1908	0.416906	0.519912
Nitrosospira multiformis ATCC 25196	NC_007614	3184243	1342	0.42145	0.539426
Bdellovibrio bacteriovorus HD100	NC_005363	3782950	1748	0.462073	0.506455
Desulfomonile tiedjei DSM 6799	NC_018025	6500104	3018	0.4643	0.500775
Halothiobacillus neapolitanus c2	NC_013422	2582886	1207	0.467307	0.547136
Bdellovibrio bacteriovorus str. Tiberius	NC_019567	3988594	1910	0.478865	0.49859
Janthinobacterium sp. Marseille	NC_009659	4110251	2008	0.488535	0.542342
Desulfocapsa sulfexigens DSM 10523	NC_020304	3986761	2070	0.519218	0.45387
Serratia sp. ATCC 39006	NC_022268	4946161	2719	0.549719	0.492508
Desulfovibrio hydrothermalis	NC_022579	3703034	2041	0.55117	0.451437
Methylovorus glucosetrophus SIP3-4	NC_012969	2995511	1672	0.558169	0.548604
Desulfovibrio salexigens DSM 2638	NC_012881	4289847	2508	0.584636	0.470928
Acetobacter pasteurianus 386B	NC_021991	2818679	1779	0.631147	0.52907
Methylomonas methanica MC09	NC_015572	5051681	3262	0.645726	0.5131
Yersinia pestis CO92	NC_003143	4653728	3396	0.729738	0.476361
Pseudovibrio sp. FO-BEG1	NC_016642	5475670	4103	0.749315	0.523732
Desulfobacca acetoxidans DSM 11109	NC_015388	3282536	2549	0.776534	0.528911
Idiomarina loihiensis GSL 199	NC_021286	2839759	2241	0.789151	0.470388
Magnetococcus marinus MC-1	NC_008576	4719581	3740	0.792443	0.541675
Gallionella capsiferriformans ES-2	NC_014394	3162471	2508	0.793051	0.527548
Octadecabacter antarcticus 307	NC_020911	4812600	3915	0.81349	0.546399
Methylophaga frappieri	NC_017856	2697465	2210	0.819288	0.477974
Zymomonas mobilis subsp. mobilis ATCC 10988	NC_017262	2021773	1792	0.886351	0.462207
Desulfotalea psychrophila LSv54	NC_006138	3523383	3429	0.973212	0.468112
Xylella fastidiosa 9a5c	NC_002488	2679306	3288	1.22718	0.526741
Candidatus Puniceispirillum marinum IMCC1322	NC_014010	2753527	3824	1.38876	0.488537
gamma proteobacterium HdN1	NC_014366	4587455	6704	1.46138	0.532586
Shewanella oneidensis MR-1	NC_004347	4969811	7525	1.51414	0.45961
Alcanivorax borkumensis SK2	NC_008260	3120143	5137	1.6464	0.547278
Hirschia baltica ATCC 49814	NC_012982	3455622	6345	1.83614	0.452301
Polynucleobacter necessarius subsp. necessarius STIR1	NC_010531	1560469	3517	2.25381	0.455574
Alteromonas macleodii str. 'English Channel 615'	NC_021716	4381505	10228	2.33436	0.450032
Anaplasma marginale str. St. Maries	NC_004842	1197687	2990	2.49648	0.497627
beta proteobacterium CB	NC_020417	2045720	5160	2.52234	0.460889
Methylotenera mobilis JLW8	NC_012968	2547570	7497	2.9428	0.455102
Wolinella succinogenes DSM 1740	NC_005090	2110355	8529	4.0415	0.48458
Helicobacter bizzozeronii CIII-1	NC_015674	1755458	8058	4.59026	0.460042
Note: purple color indicates the top dozen Proteobacteria strains with lowest CTAG frequencies.
