# Supplementary material for: Conserved intergenic sequences revealed by CTAG-profiling in Salmonella: thermodynamic modeling for function prediction
Source: Sci Rep. 2017 Mar 6;7:43565. doi: 10.1038/srep43565 (PMC5337935; doi:10.1038/srep43565)
Supplement: Supplementary Table 3 [file srep43565-s3.xls]

## Sheet: Sheet1
Supplementary Table 3. CTAG frequency in bacteria representing main branches of Class Gammaproteobacteria
Bacterial strain	ID	Genome size (bp)	Number of CTAG	Freq. CTAG per kb	GC Content
Morganella morganii subsp. morganii KT	NC_020418	3799539	408	0.107381	0.511395
Pantoea sp. At-9b	NC_014837	4368708	555	0.12704	0.548206
Citrobacter koseri ATCC BAA-895	NC_009792	4720462	609	0.129013	0.538278
Enterobacter cloacae EcWSU1	NC_016514	4734438	743	0.156935	0.546124
Salmonella bongori NCTC 12419	NC_015761	4460105	716	0.160534	0.513297
Rahnella sp. Y9602	NC_015061	4864217	810	0.166522	0.523475
Escherichia fergusonii ATCC 35469	NC_011740	4588711	784	0.170854	0.499364
Salmonella enteritidis P125109	NC_011294	4685848	807	0.172221	0.521673
Salmonella typhimurium LT2	NC_003197	4857432	850	0.17499	0.522215
Enterobacteriaceae bacterium strain FGI 57	NC_020063	4762179	834	0.17513	0.54017
Escherichia coli IAI39	NC_011750	5132068	951	0.185305	0.506305
Rahnella aquatilis HX2	NC_017047	4962173	920	0.185403	0.52189
Salmonella paratyphi A ATCC9150	NC_006511	4585229	858	0.187123	0.521644
Escherichia coli str. K-12 substr. MG1655	NC_000913	4641652	885	0.190665	0.507907
Salmonella paratyphi C RKS4594	NC_012125	4833080	928	0.19201	0.521632
Salmonella typhimurium DT104	NC_022569	4933631	957	0.193975	0.521134
Escherichia coli SE15	NC_013654	4717338	916	0.194177	0.507384
Escherichia coli UM146	NC_017632	4993013	1034	0.207089	0.505852
Escherichia coli O157:H7 str. EDL933	NC_002655	5528445	1176	0.212718	0.504436
Salmonella typhi CT18	NC_003198	4809037	1026	0.213348	0.520927
Pantoea ananatis LMG 5342	NC_016816	4605545	987	0.214307	0.534475
Shigella boydii Sb227	NC_007613	4519823	1066	0.23585	0.512128
Erwinia tasmaniensis Et1/99	NC_010694	3883467	996	0.256472	0.537318
Enterobacter sp. 638	NC_009436	4518712	1448	0.320445	0.529818
Dickeya dadantii Ech586	NC_013592	4818394	1578	0.327495	0.536391
Tolumonas auensis DSM 9187	NC_012691	3471292	1403	0.404172	0.49027
Cellvibrio japonicus Ueda107	NC_010995	4576573	1908	0.416906	0.519912
Halothiobacillus neapolitanus c2	NC_013422	2582886	1207	0.467307	0.547136
Serratia sp. ATCC 39006	NC_022268	4946161	2719	0.549719	0.492508
Hahella chejuensis KCTC 2396	NC_007645	7215267	4062	0.562973	0.538697
Methylomonas methanica MC09	NC_015572	5051681	3262	0.645726	0.5131
Sodalis glossinidius str. 'morsitans'	NC_007712	4171146	2912	0.698129	0.54699
Yersinia pestis CO92	NC_003143	4653728	3396	0.729738	0.476361
Pectobacterium wasabiae WPP163	NC_013421	5063892	3796	0.749621	0.504774
Pectobacterium sp. SCC3193	NC_017845	5164411	3924	0.759816	0.503674
Pectobacterium atrosepticum SCRI1043	NC_004547	5064019	3984	0.786727	0.509673
Idiomarina loihiensis GSL 199	NC_021286	2839759	2241	0.789151	0.470388
Methylophaga frappieri	NC_017856	2697465	2210	0.819288	0.477974
Vibrio furnissii NCTC 11218	NC_016602	3294546	2873	0.872047	0.507347
Marinobacter sp. BSs20148	NC_018268	4063864	3829	0.942207	0.541347
Teredinibacter turnerae T7901	NC_012997	5193164	4933	0.949903	0.508907
Methylomicrobium alcaliphilum 20Z	NC_016112	4668296	5372	1.15074	0.487459
Xylella fastidiosa 9a5c	NC_002488	2679306	3288	1.22718	0.526741
Vibrio cholerae IEC224	NC_016944	3007450	4229	1.40617	0.476567
Vibrio nigripulchritudo	NC_022528	4109740	5965	1.45143	0.458756
gamma proteobacterium HdN1	NC_014366	4587455	6704	1.46138	0.532586
Shewanella oneidensis MR-1	NC_004347	4969811	7525	1.51414	0.45961
Alcanivorax borkumensis SK2	NC_008260	3120143	5137	1.6464	0.547278
Vibrio vulnificus YJ016	NC_005139	3354505	6050	1.80354	0.464113
Vibrio parahaemolyticus RIMD 2210633	NC_004605	1877212	3449	1.8373	0.453515
Thioalkalimicrobium cyclicum ALM1	NC_015581	1932455	3693	1.91104	0.469802
Vibrio sp. EJY3	NC_016613	3478307	6827	1.96274	0.450324
Thalassolituus oleivorans MIL-1	NC_020888	3920328	8350	2.12992	0.466256
Shewanella denitrificans OS217	NC_007954	4545906	10337	2.27391	0.451492
Alteromonas macleodii str. 'English Channel 615'	NC_021716	4381505	10228	2.33436	0.450032
Nitrosococcus oceani ATCC 19707	NC_007484	3481691	8542	2.45341	0.503176
Note: Orange color indictes bacteria with CTAG frequencies lower than 0.3 per kb.
