# Supplementary material for: Conserved intergenic sequences revealed by CTAG-profiling in Salmonella: thermodynamic modeling for function prediction
Source: Sci Rep. 2017 Mar 6;7:43565. doi: 10.1038/srep43565 (PMC5337935; doi:10.1038/srep43565)
Supplement: Supplementary Table 4 [file srep43565-s4.xls]

## Sheet: Sheet1
Supplementary Table 4. Genomic distribution of the tetranucleotide sequence CTAG and degenerated sequences at homologous locations.
			S. typhimurium								S. typhi			S. paratyphi A		S. pullorum		S. gallinarum		S. enteritidis	S. choleraesuis		S. paratyphi C	S. dublin		S. heidelberg		S. agona	S. newport	S. schwarzengrund	S. javiana	S. arizonae		S. bongri		E. coli
LT2 site	Gene name	Annotation	LT2	14028S	D23580	SL1344	ST4/74	UK-1	798	DT104	Ty2	CT18	P-stx-12	AKU_12601	ATCC9150	RKS5078	CDC1983-67	287/91	G9	P125109	B67	A50	RKS4594	CT_02021853	SD3246	B182	SL476	SL483	SL254	CVM19633	CFSAN001992	RKS2980	RKS2893	NCTC12419	RKS3044	K12
257125	pyrH&frr	uridylate kinase&&ribosome releasing factor	CTAG	CTAG	CTAG	CTAG	CTAG	CTAG	CTAG	CTAG	CTAG	CTAG	CTAG	CTAG	CTAG	CTAG	CTAG	CTAG	CTAG	CTAG	CTAG	CTAG	CTAG	CTAG	CTAG	CTAG	CTAG	CTAG	CTAG	CTAG	CTAG	CTAG	CTAG	CTAG	CTAG	CTAC
264404	yaeT	putative outer membrane antigen	CTAG	CTAG	CTAG	CTAG	CTAG	CTAG	CTAG	CTAG	CTAG	CTAG	CTAG	CTAG	CTAG					CTAG				CTAG	CTAG	CTAG	CTAG	CTAG
440769	yaiI&aroL	putative cytoplasmic &&shikimate kinase II	CTAG	CTAG	CTAG	CTAG	CTAG	CTAG	CTAG	CTAG	CTAG	CTAG	CTAG	CTAG	CTAG	CTAG	CTAG	CTAG	CTAG	CTAG	CTAG	CTAG	CTAG	CTAG	CTAG	CTAG	CTAG	CTAG	CTAG	CTAG	CTAG
615218		putative inner membrane protein	CTAG	CTAG	CTAG	CTAG	CTAG	CTAG	CTAG	CTAG	CTAG	CTAG	CTAG	CTAG	CTAG	CTAG	CTAG	CTAG	CTAG	CTAG				CTAG	CTAG	CTAG	CTAG	CTAG			CTAG
716099		putative sigma-54 dependent transcriptional regulator	CTAG	CTAG	CTAG	CTAG	CTAG	CTAG	CTAG	CTAG	CTAG	CTAG	CTAG	CTAG	CTAG	CTAG	CTAG	CTAG	CTAG	CTAG	CTAG	CTAG	CTAG	CTAG	CTAG	CTAG	CTAG	CTAG	CTAG	CCAG	CTGG
932276		putative LysR family transcriptional regulator	CTAG	CTAG	CTAG	CTAG	CTAG	CTAG	CTAG	CTAG						CTAG	CTAG	CTAG	CTAG	CTAG	CTAG	CTAG	CTAG	CTAG	CTAG	CTAG	CTAG		CTAG	CTAG	CTAG	CTAG	CTAG
1116142		Gifsy-2 prophage protein	CTAG	CTAG	CTAG	CTAG	CTAG	CTAG	CTAG	CTAG						CTAG	CTAG	CTAG	CTAG	CTAG	CTAG	CTAG	CTAG	CTAG	CTAG				CTAG
1349523		putative cytoplasmic protein	CTAG	CTAG	CTAG	CTAG	CTAG	CTAG	CTAG	CTAG	CTAG	CTAG	CTAG	CTAG	CTAG	CTAG	CTAG	CTAG	CTAG	CTAG	CTAG	CTAG	CTAG	CTAG	CTAG	CTAG	CTAG	CTAG	CTAG	CTAG	CTAG	CTAG	CTAG	CTAG	CTAG
1409947		putative inner membrane protein&&O-antigen polymerase	CTAG	CTAG	CTAG	CTAG	CTAG	CTAG	CTAG	CTAG	CTAG	CTAG	CTAG	CTAG	CTAG											CTAG	CTAG
1426591	aroH&ydiA	3-deoxy-D-arabinoheptulosonate-7-phosphate synthase&&putative inner membrane protein	CTAG	CTAG	CTAG	CTAG	CTAG	CTAG	CTAG	CTAG	CTAG	CTAG	CTAG	CTAG	CTAG	CTAG	CTAG	CTAG	CTAG	CTAG	CTAG	CTAG	CTAG	CTAG	CTAG	CTAG	CTAG	CTAG	CTAG	CTAG	CTAG			CTAG	CTAG
1459627	lpp&pykF	murein lipoprotein&&pyruvate kinase I	CTAG	CTAG	CTAG	CTAG	CTAG	CTAG	CTAG	CTAG	CTAG	CTAG	CTAG	CTAG	CTAG	CTAG	CTAG	CTAG	CTAG	CTAG	CTAG	CTAG	CTAG	CTAG	CTAG	CTAG	CTAG	CTAG	CTAG	CTAG	CTAG	CTAG	CTAG	CTAG	CTAG	CTAG
1597093	marB&marA	multiple antibiotic resistance protein&&AraC/XylS family transcriptional activator of defense systems	CTAG	CTAG	CTAG	CTAG	CTAG	CTAG	CTAG	CTAG	CTAG	CTAG	CTAG	CTAG	CTAG	CTAG	CTAG	CTAG	CTAG	CTAG	CTAG	CTAG	CTAG	CTAG	CTAG	CTAG	CTAG	CTAG	CTAG	CTAG	CTAG			@	@
1711569		putative periplasmic glucans biosynthesis protein&&putative carboxylesterase	CTAG	CTAG	CTAG	CTAG	CTAG	CTAG	CTAG	CTAG	CTAG	CTAG	CTAG	CTAG	CTAG	CTAG	CTAG	CTAG	CTAG	CTAG	CTAG	CTAG	CTAG	CTAG	CTAG	CTAG	CTAG	CTAG	CTAG	CTAG	CTAG	CTAG	CTAG	CTAG	CTAG
1818367	trpH&trpL	trpR controlled transcriptional unit in the 5' upstream region of the trp operon&&trp operon leader peptide	CTAG	CTAG	CTAG	CTAG	CTAG	CTAG	CTAG	CTAG	CTAG	CTAG	CTAG	CTAG	CTAG	CTAG	CTAG	CTAG	CTAG	CTAG	CTAG	CTAG	CTAG	CTAG	CTAG	CTAG	CTAG	CTAG	CTAG	CTAG	CTAG	CTAG	CTAG	1733311	1644039
1818375	trpH&trpL	trpR controlled transcriptional unit in the 5' upstream region of the trp operon&&trp operon leader peptide	CTAG	CTAG	CTAG	CTAG	CTAG	CTAG	CTAG	CTAG	CTAG	CTAG	CTAG	CTAG	CTAG	CTAG	CTAG	CTAG	CTAG	CTAG	CTAG	CTAG	CTAG	CTAG	CTAG	CTAG	CTAG	CTAG	CTAG	CTAG	CTAG	CTAG	CTAG	1733311	1644039
1977607	eda&edd	2-keto-3-deoxygluconate 6-phosphate aldolase&&6-phosphogluconate dehydratase	CTAG	CTAG	CTAG	CTAG	CTAG	CTAG	CTAG	CTAG	CTAG	CTAG	CTAG	CTAG	CTAG	CTAG	CTAG	CTAG	CTAG	CTAG	CTAG	CTAG	CTAG	CTAG	CTAG	CTAG	CTAG	CTAG	CTAG	CTAG	CTAG	CTAC	CTAC	CTTG	CTTG	CTTG
2023278	yecG	putative universal stress protein	CTAG	CTAG	CTAG	CTAG	CTAG	CTAG	CTAG	CTAG	CTAG	CTAG	CTAG	CTAG	CTAG	CTAG	CTAG	CTAG	CTAG	CTAG	CTAG	CTAG	CTAG	CTAG	CTAG	CTAG	CTAG	CTAG	CTAG	CTAG	CTAG	CTAA	CTAA	CTTG	CTTG	CTTG
2149464	yeeZ&hisG	putative dehydratase&&ATP phosphoribosyltransferase	CTAG	CTAG	CTAG	CTAG	CTAG	CTAG	CTAG	CTAG				CTAG	CTAG	CTAG	CTAG	CTAG	CTAG	CTAG				CTAG	CTAG	CTAG	CTAG	CTAG	CTAG	CTAG	CTAG	CTAG	CTAG	CTAG	CTAG	CTAG
2174259	rfbI	CDP-6-deoxy-delta3,4-glucoseen reductase	CTAG	CTAG	CTAG	CTAG	CTAG	CTAG	CTAG	CTAG	CTAG	CTAG	CTAG	CTAG	CTAG	CTAG	CTAG	CTAG	CTAG	CTAG				CTAG	CTAG	CTAG	CTAG	CTAG	CTAG	CTAG	CTAG
2399521	yfaX	putative transcriptional regulator	CTAG	CTAG	CTAG	CTAG	CTAG	CTAG	CTAG	CTAG	CTTG	CTTG	CTTG	CTTG	CTTG	CTTG	CTTG	CTTG	CTTG	CTTG	CTAG	CTAG	CTAG	CTTG	CTTG	CTAG	CTAG	CTTG	CTAG	CTTG
2440495	lrhA	LysR family NADH dehydrogenase transcriptional repressor	CTAG	CTAG	CTAG	CTAG	CTAG	CTAG	CTAG	CTAG	CTAT	CTAT	CTAT	CTAG	CTAG	CTAG	CTAG	CTAG	CTAG	CTAG	CTAA	CTAA	CTAT	CTAG	CTAG	CTAA	CTAA	CTAA	CTAG	CTAA	CTAT	CTAT	CTAT	CTAA	CTAA
2506054	argW&pgtE	tRNA-Arg&&outer membrane protein E	CTAG	CTAG	CTAG	CTAG	CTAG	CTAG	CTAG	CTAG	CTAG	CTAG	CTAG	CTAG	CTAG	CTAG	CTAG	CTAG	CTAG	CTAG	CTAG	CTAG	CTAG	CTAG	CTAG	CTAG	CTAG	CTAG	CTAG	CTAG	CTAG
2588212		putative beta-lactamase class C	CTAG	CTAG	CTAG	CTAG	CTAG	CTAG	CTAG	CTAG	CCAG	CCAG	CCAG	CTAG	CTAG	CTAG	CTAG	CTAG	CTAG	CTAG	CTAG	CTAG	CTAG	CTAG	CTAG	CTAG	CTAG	CTAG	CTAG	CTGG	CCAG
2730547		Gifsy-1 prophage leucine-rich repeat protein&&Gifsy-1 prophage protein	CTAG	CTAG	CTAG	CTAG	CTAG	CTAG	CTAG	CTAG											CTAG	CTAG	CTAG		CTAG				CTAG
2800018	gltW	tRNA-Sec	CTAG	CTAG	CTAG	CTAG	CTAG	CTAG	CTAG	CTAG	CTAG	CTAG	CTAG	CTAG	CTAG	CTAG	CTAG	CTAG	CTAG	CTAG	CTAG	CTAG	CTAG	CTAG	CTAG	CTAG	CTAG	CTAG	CTAG	CTAG	CTAG	CTAG	CTAG	CTAG	CTAG	CTAG
2816155	rimM	16S rRNA processing protein	CTAG	CTAG	CTAG	CTAG	CTAG	CTAG	CTAG	CTAG	CTAG	CTAG	CTAG	CTAG	CTAG	CTAG	CTAG	CTAG	CTAG	CTAG	CTAG	CTAG	CTAG	CTAG	CTAG	CTAG	CTAG	CTAG	CTAG	CTAG	CTAG	ATAG	ATAG	CGAG	CGAG	CGAG
2827393		small protein B&pseudo	CTAG	CTAG	CTAG	CTAG	CTAG	CTAG	CTAG	CTAG	CTAG	CTAG	CTAG	CTAG	CTAG	CTAG	CTAG	CTAG	CTAG	CTAG	CTAG	CTAG	CTAG	CTAG	CTAG	CTAG	CTAG	CTAG	CTAG	CTAG	CTAG	CTAT	CTAT	CTAG	CTAG
2914911	hin	H inversion protein	CTAG	CTAG	CTAG	CTAG	CTAG	CTAG	CTAG	CTAG				CTAG	CTAG						CTAC	CTAC	CTTG			CTAG	CTAG		CTAG	CTAG	CTAG
2926490		putative inner membrane protein	CTAG	CTAG	CTAG	CTAG	CTAG	CTAG	CTAG	CTAG	CTAG	CTAG	CTAG	CTAG	CTAG	CTAG	CTAG	CTAG	CTAG	CTAG	CTAG	CTAG	CTAG	CTAG	CTAG	CTAG	CTAG	CTAG	CTAG			CTAG	CTAG
2948212		DNA-binding protein with chaperone activity&&putative inner membrane protein	CTAG	CTAG	CTAG	CTAG	CTAG	CTAG	CTAG	CTAG	CTAT	CTAT	CTAT	CTAG	CTAG	CTAG	CTAG	CTAG	CTAG	CTAG	CTAG	CTAG	CTAG	CTAG	CTAG	CTAG	CTAG	CTAG	CTAG	CTAG	CTAG
3098680	eno&pyrG	enolase&&CTP synthetase	CTAG	CTAG	CTAG	CTAG	CTAG	CTAG	CTAG	CTAG	CTAG	CTAG	CTAG	CTAG	CTAG	CTAG	CTAG	CTAG	CTAG	CTAG	CTAG	CTAG	CTAG	CTAG	CTAG	CTAG	CTAG	CTAG	CTAG	CTAG	CTAG	CTAG	CTAG	CTAG	CTAG	CTAG
3142826	amiC&argA	N-acetylmuramoyl-L-alanine amidase&&N-alpha-acetylglutamate synthase	CTAG	CTAG	CTAG	CTAG	CTAG	CTAG	CTAG	CTAG	CTAG	CTAG	CTAG	CTAA	CTAA	CTAG	CTAG	ATAG	ATAG	CTAG	CTAG	CTAG	CTAG	CTAG	CTAG	CTAG	CTAG	CTAG	CTAG	CTAG	CTAG	CTAA	CTAA
3431437		galactitol-1-phosphate dehydrogenase&&transcriptional regulator of sugar metabolism	CTAG	CTAG	CTAG	CTAG	CTAG	CTAG	CTAG	CTAG	CTAG	CTAG	CTAG	CTAG	CTAG	CTAG	CTAG	CTAG	CTAG	CTAG	CTAG	CTAG	CTAG	CTAG	CTAG	CTAG	CTAG	CTAG	CTAG	CTAG	CTAG			CTAG
3517980		periplasmic serine endoprotease&&putative inner membrane protein	CTAG	CTAG	CTAG	CTAG	CTAG	CTAG	CTAG	CTAG	CTAT	CTAT	CTAT	CTAA	CTAA	CTAG	CTAG	CTAG	CTAG	CTAG	CTAT	CTAT	CTAT	CTAG	CTAG	CTAT	CTAT	CTAT	CTAG	CTAT	CTAG
3528054	argR	repressor of arg regulon	CTAG	CTAG	CTAG	CTAG	CTAG	CTAG	CTAG	CTAG	CTAG	CTAG	CTAG	CTAG	CTAG	CTAG	CTAG	CTAG	CTAG	CTAG	CTAG	CTAG	CTAG	CTAG	CTAG	CTAG	CTAG	CTAG	CTAG	CTAG	CTAG	CTAG	CTAG	CTAG	CTAG
3570365		tRNA-Gln	CTAG	CTAG	CTAG	CTAG	CTAG	CTAG	CTAG	CTAG	CTAG	CTAG	CTAG	CTAG	CTAG	CTAG	CTAG	CTAG	CTAG	CTAG	CTAG	CTAG	CTAG	CTAG	CTAG	CTAG	CTAG	CTAG	CTAG	CTAG	CTAG	CTAG	CTAG	CTAG	CTAG	CTAG
3576883	smf&def	putative protein involved in DNA uptake&peptide deformylase	CTAG	CTAG	CTAG	CTAG	CTAG	CTAG	CTAG	CTAG	CTAG	CTAG	CTAG	CTAG	CTAG	CTAG	CTAG	CTAG	CTAG	CTAG	CTAG	CTAG	CTAG	CTAG	CTAG	CTAG	CTAG	CTAG	CTAG	CTAG	CTAG	CTAG	CTAG	CTAG	CTAG
3597875	bfr&bfd	bacterioferrin&&regulatory or redox component complexing with Bfr	CTAG	CTAG	CTAG	CTAG	CTAG	CTAG	CTAG	CTAG	CTAG	CTAG	CTAG	CTAG	CTAG	CTAG	CTAG	CTAG	CTAG	CTAG	CTAG	CTAG	CTAG	CTAG	CTAG	CTAG	CTAG	CTAG	CTAG	CTAG	CTAG	CTAG	CTAG	CTAG	CTAG
3766042		oligopeptidase A&&putative phosphatase	CTAG	CTAG	CTAG	CTAG	CTAG	CTAG	CTAG	CTAG						CTAG	CTAG	CTAG	CTAG	CTAG	CTAG	CTAG	CTAG	CTAG	CTAG	CTAG	CTAG			CTAG	CTAG	CTAG	CTAG	CTAG	CTAG
3834463	yiaE	2-keto-D-gluconate reductase	CTAG	CTAG	CTAG	CTAG	CTAG	CTAG	CTAG	CTAG	CTGG	CTGG	CTGG	CTGG	CTGG			CTGG	CTGG	CTGG	CTGG	CTGG	CTGG	CTGG	CTGG	CTAG	CTAG	CTGG	CTGG	CTGG					@
3910806	rfaK&rfaZ	putative hexose transferase&&lipopolysaccharide core biosynthesis protein	CTAG	CTAG	CTAG	CTAG	CTAG	CTAG	CTAG	CTAG	CTAG	CTAG	CTAG	CTAG	CTAG	CTAG	CTAG	CTAG	CTAG	CTAG	CTAG	CTAG	CTAG	CTGG	CTAG	CTAG	CTAG	CTAG	CTAG	CTAG	CTAG	@
3948736		tRNA-OTHER&&putative cytoplasmic protein	CTAG	CTAG	CTAG	CTAG	CTAG	CTAG	CTAG	CTAG	CTAG	CTAG	CTAG	CCAG	CCAG	CTGG	CTGG	CTGG	CTGG	CCAG				CCAG	CCAG	CTAG	CTAG				CTGG
3984523		putative gntR family regulatory protein	CTAG	CTAG	CTAG	CTAG	CTAG	CTAG	CTAG	CTAG	CTAG	CTAG	CTAG	CTAG	CTAG						CTAG	CTAG	CTAG			CTAG	CTAG	CTAG	CTAG	CTAG
4101769	gltU	tRNA-Trp	CTAG	CTAG	CTAG	CTAG	CTAG	CTAG	CTAG	CTAG	CTAG	CTAG	CTAG	CTAG	CTAG	CTAG	CTAG	CTAG	CTAG	CTAG	CTAG	CTAG	CTAG	CTAG	CTAG	CTAG	CTAG	CTAG	CTAG	CTAG	CTAG	CTAG	CTAG	CTAG	CTAG	CTAG
4127619	rfe	undecaprenyl-phosphate N-acetylglucosaminyltransferase	CTAG	CTAG	CTAG	CTAG	CTAG	CTAG	CTAG	CTAG	CTAG	CTAG	CTAG	CTAG	CTAG	CTAG	CTAG	CTAG	CTAG	CTAG	@	@	@	CTAG	CTAG	CTAG	CTAG	CTAG	CTAG	CTAG	CTAA	@	@
4396313	gltV	tRNA-Sec	CTAG	CTAG	CTAG	CTAG	CTAG	CTAG	CTAG	CTAG	CTAG	CTAG	CTAG	CTAG	CTAG	CTAG	CTAG	CTAG	CTAG	CTAG	CTAG	CTAG	CTAG	CTAG	CTAG	CTAG	CTAG	CTAG	CTAG	CTAG	CTAG	CTAG	CTAG	CTAG	CTAG	CTAG
4526230	fdhF	formate dehydrogenase	CTAG	CTAG	CTAG	CTAG	CTAG	CTAG	CTAG	CTAG	@	@	@	CTGG	CTGG	CTGG	CTGG	CTGG	CTGG	CTGG	CTGG	CTGG	CTGG	CTGG	CTGG	CTGG	CTGG	CTGG	CTGG	CTGG	CTGG		CTGG	CTGG	CTGG
4606231	hflX	putative GTP-ase	CTAG	CTAG	CTAG	CTAG	CTAG	CTAG	CTAG	CTAG	CTAG	CTAG	CTAG	CTAG	CTAG	CTAG	CTAG	CTAG	CTAG	CTAG	CTAG	CTAG	CTAG	CTAG	CTAG	CTAG	CTAG	CTAG	CTAG	CTAG	CTAG	CTAG	CTAG	CTAG	CTAG
4856458	yjjY&lasT	putative inner membrane protein&&putative tRNA/tRNA methyltransferase	CTAG	CTAG	CTAG	CTAG	CTAG	CTAG	CTAG	CTAG	CTAG	CTAG	CTAG	CTAG	CTAG	CTAG	CTAG	CTAG	CTAG	CTAG	CTAG	CTAG	CTAG	CTAG	CTAG	ATAG	ATAG	CTAG	CTAG	CTAG	CTAG	CTAG	CTAG	CTAG	CTAG
	cdsA	CDP-diglyceride synthase	CTGG	CTGG	CTAG	CTGG	CTGG	CTGG	CTGG	CTGG	CTGG	CTGG	CTGG	CTGG	CTGG	CTGG	CTGG	CTGG	CTGG	CTGG	CTGG	CTGG	CTGG	CTGG	CTGG	CTGG	CTGG	CTGG	CTGG	CTGG	CTGG	CTGG	CTGG	CTGG	CTGG
	ratB	putative outer membrane protein	CCAG	CCAG	CTAG	CCAG	CCAG	CCAG	CCAG	CCAG						CCAG	CCAG	CCAG	CCAG	CCAG	CCAG	CCAG	CCAG	CCAG	CCAG	CCAG	CCAG	CCAG	CCAG	CCAG
	yghB	putative DedA family membrane protein	CTGG	CTGG	CTAG	CTGG	CTGG	CTGG	CTGG	CTGG	CTGG	CTGG	CTGG	CTGG	CTGG	CTGG	CTGG	CTGG	CTGG	CTGG	CTGG	CTGG	CTGG	CTGG	CTGG	CTGG	CTGG	CTGG	CTGG	CTGG	CTGG	@	@
	fixC	related to carnitine metabolism protein	CTGG	CTGG	CTGG	CTAG	CTAG	CTGG	CTAG	CTGG	CTGG	CTGG	CTGG	CTGG	CTGG	CTGG	CTGG	CTGG	CTGG	CTGG	CTGG	CTGG	CTGG	CTGG	CTGG	CTGG	CTGG	CTGG	CTGG	CTGG	CTGG
			CTAT	CTAT	CTAT	CTAT	CTAT	CTAT	CTAT	CTAG											@	@		CTAT	CTAT
			CTGG	CTGG	CTGG			CTGG	CTGG		CTAG	CTAG	CTAG					CTGG	CTGG	CTGG	CTGG	CTGG	CTGG	CTGG	CTGG	CTGG	CTGG	CTGG	CTGG	CTGG
			CTAA	CTAA	CTAA	CTAA	CTAA	CTAA	CTAA	CTAA	CTAG	CTAG	CTAG	CTAT	CTAT	CTAT	CTAT	CTAA	CTAA	CTAA	CTAA	CTAA	CTAT	CTAA	CTAA	CTAA	CTAA	CTAA	CTAA	CTAA	CTAT	ATAG	ATAG	CTAA	CTAA
	lig	DNA ligase	CTGG	CTGG	CTGG	CTGG	CTGG	CTGG	CTGG	CTGG	CTAG	CTAG	CTAG	CTGG	CTGG	CTGG	CTGG	CTGG	CTGG	CTGG	CTGG	CTGG	CTGG	CTGG	CTGG	CTGG	CTGG	CTGG	CTGG	CTGG	CTGG
											CTAG	CTAG	CTAG	CTAG	CTAG	CTGG	CTGG	CTGG	CTGG	CTGG				CTGG	CTGG
	cirA	outer membrane porin	CCAG	CCAG	CCAG	CCAG	CCAG	CCAG	CCAG	CCAG	CTAG	CTAG	CTAG	CCAG	CCAG	CCAG	CCAG	CCAG	CCAG	CCAG	CCAG	CCAG	CCAG	CCAG	CCAG	CCAG	CCAG	CCAG	CCAG	CCAG	CCAG	CCAG	CCAG
											CTAG	CTAG	CTAG	CTAG	CTAG	CTAG	CTAG	CTAG	CTAG	CTAG				CTAG	CTAG						CTAG
											CTAG	CTAG	CTAG								CTAG	CTAG	CTAG
	phsC	hydrogen sulfide production membrane anchoring protein	CTGG	CTGG	CTGG	CTGG	CTGG	CTGG	CTGG	CTGG	CTAG	CTAG	CTAG	CTGG	CTGG	CTGG	CTGG	CTGG	CTGG	CTGG	CTGG	CTGG	CTGG	CTGG	CTGG	CTGG	CTGG	CTGG	CTGG	CTGG	CTGG	@	@
											CTAG		CTAG
	treA	trehalase, periplasmic	CCAG	CCAG	CCAG	CCAG	CCAG	CCAG	CCAG	CCAG	CTAG	CTAG	CTAG	CCAG	CCAG	CCAG	CCAG	CCAG	CCAG	CCAG	CCAG	CCAG	CCAG	CCAG	CCAG	CCAG	CCAG	CCAG	CCAG	CCAG	CCAG
		putative cytoplasmic protein	CGAG	CGAG	CGAG	CGAG	CGAG	CGAG	CGAG	CGAG	CTAG	CTAG	CTAG	CTAG	CTAG	CGAG	CGAG	CGAG	CGAG	CGAG	CGAG	CGAG	CGAG	CGAG	CGAG	CGAG	CGAG	CGAG	CTAG	CGAG	CGAG	CGAG	CGAG		CTAG
	purU	formyltetrahydrofolate hydrolase	CTGG	CTGG	CTGG	CTGG	CTGG	CTGG	CTGG	CTGG	CTAG	CTAG	CTAG	CTGG	CTGG	CTGG	CTGG	CTGG	CTGG	CTGG	CTGG	CTGG	CTGG	CTGG	CTGG	CTGG	CTGG	CCAG	CTGG	CTGG	CTGG	@	@	CTGG	CTGG
	ybjD	homology with RecF protein	CTAG	CTAG	CTAG	CTAG	CTAG	CTAG	CTAG	CTAG	CTAG	CTAG	CTAG	CTAG	CTAG	CTAG	CTAG	CTAG	CTAG	CTAG	CTAG	CTAG	CTAG	CTAG	CTAG	CTAG	CTAG	CTAG	CTAG	CTAG	CTAG
	mdfA	multidrug translocase	CTGG	CTGG	CTGG	CTGG	CTGG	CTGG	CTGG	CTGG	CTAG	CTAG	CTAG	CTGG	CTGG	CTGG	CTGG	CTGG	CTGG	CTGG	CTGG	CTGG	CTGG	CTGG	CTGG	CTGG	CTGG	CTGG	CTGG	CTGG	CTGG	@	@
	pgpA	phosphatidylglycerophosphatase A	CTGG	CTGG	CTGG	CTGG	CTGG	CTGG	CTGG	CTGG	CTAG	CTAG	CTAG	CTGG	CTGG	CTGG	CTGG	CTGG	CTGG	CTGG	CTGG	CTGG	CTGG	CTGG	CTGG	CTGG	CTGG	CTGG	CTGG	CTGG	CTGG	CTGG	CTGG	CTGG	CTGG
		putative cytoplasmic protein	CTGG	CTGG	CTGG	CTGG	CTGG	CTGG	CTGG	CTGG	CTAG	CTAG	CTAG											CTGG	CTGG				CTGG	CTGG
	ubiH	2-octaprenyl-6-methoxyphynol hydroxylase	CTCG	CTCG	CTCG	CTCG	CTCG	CTCG	CTCG	CTCG	CTAG	CTAG	CTAG	CTTG	CTTG	CTCG	CTCG	CTCG	CTCG	CTCG	CTCG	CTCG	CTCG	CTCG	CTCG	CTCG	CTCG	CTCG	CTCG	CTCG	CTCG	@	@
		putative bacterial regulatory protein	CTGG	CTGG	CTGG	CTGG	CTGG	CTGG	CTGG	CTGG	CTAG	CTAG	CTAG	CTGG	CTGG	CTGG	CTGG	CTGG	CTGG	CTGG	CTGG	CTGG	CTGG	CTGG	CTGG	CTGG	CTGG	CTGG	CTGG	@	@	@	@
											CTAG	CTAG	CTGG	CTGG	CTGG		CTGG	CCAG	CCAG	CCAG	CCAG	CCAG		CCAG	CCAG	CCAG	CCAG	CCAG	CCAG	CCAG					CCAG
											CTAG	CTAG	CTAG	CTAG	CTAG	CTAG	CTAG	CTAG	CTAG	CTAG				CTAG	CTAG
											CTAG	CTAG	CTAG	CTAG	CTAG	CCAG	CCAG	CCAG	CCAG	CCAG				CCAG	CCAG
			CTAT	CTAA	CTAA	CTAA	CTAA	CTAA	CTAA	CTAA	CTAG	CTAG	CTAG	CTAG	CTAG	CTAG	CTAG	CTAG	CTAG	CTAG				CTAG	CTAG	CTAT	CTAT	CTAG	CTAG	CTAT	CTAG			@	@
			CTGG	CTGG	CTGG	CTGG	CTGG	CTGG	CTGG	CTGG	CCAG	CTGG	CCAG	CCAG	CCAG	CTAG	CTAG	CTGG	CTGG	CTGG	CTGG	CTGG	CCAG	CTGG	CTGG			CTGG	CTGG	CTGG	CCAG
																CTAG	CTAG	CTAG	CTAG	CTAG				CTAG	CTAG
																CTAG	CTAG	CTAG	CTAG	CTAG				CTAG	CTAG
	pyrC	dihydro-orotase	CCAG	CCAG	CCAG	CCAG	CCAG	CCAG	CCAG	CCAG	@	@	@	@	@	CTAG	CTAG	CTAG	CTAG	CTAG	CCAG	CCAG	CCAG	CTAG	CTAG	CTAG	CTAG	CCAG	CCAG	CCAG	CCAG	CCAG	CCAG
																CTAG	CTAG	CCAG	CCAG	CCAG	CCAG	CCAG	CCAG	CCAG	CCAG									CCAG	CCAG
																CTAG	CTAG	CTAG	CTAG	CTAG	CTAG	CTAG	CTAG	CTAG	CTAG									CTAG	CTAG
			CTGG	CTGG	CTGG	CTGG	CTGG	CTGG	CTGG	CTGG	CTGG	CTGG	CTGG	CCAG	CCAG	CTAG	CTAG	CTAG	CTAG	CTAG				CTAG	CTAG	CTGG	CTGG				CCAG
	yddE	putative phenazine biosynthesis protein	CCAG	CCAG	CCAG	CCAG	CCAG	CCAG	CCAG	CCAG	CCAG	CCAG	CCAG	CCAG	CCAG	CTAG	CTAG	CCAG	CCAG	CCAG	CCAG	CCAG	CCAG	CCAG	CCAG	CCAG	CCAG	CCAG	CCAG	CCAG	CCAG
																CTAG	CTAG	CTAG	CTAG					CTAG	CTAG
	acrA	acridine efflux pump	CTGG	CTGG	CTGG	CTGG	CTGG	CTGG	CTGG	CTGG	CTGG	CTGG	CTGG	CTGG	CTGG	CTAG	CTAG	CTGG	CTGG	CTGG	CTGG	CTGG	CTGG	CTGG	CTGG	CTGG	CTGG	CTGG	CTGG	CTGG	CTGG	CTGG	CTGG
	yafS	putative SAM-dependent methyltransferase	CTGG	CTGG	CTGG	CTGG	CTGG	CTGG	CTGG	CTGG	CTGG	CTGG	CTGG	CTGG	CTGG	CTAG	CTAG	CTGG	CTGG	CTGG	CTGG	CTGG	CTGG	CTGG	CTGG	CTGG	CTGG	CTGG	CTGG	CTGG	CTGG
			CTGG	CTGG	CTGG	CTGG	CTGG	CTGG	CTGG	CTGG	CTGG	CTGG	CTGG			CTAG	CTAG	CTGG	CTGG	CTGG	CTGG	CTGG	CTGG	CTGG	CTGG			CTGG	CTGG	CTGG	CCAG	CCAG
	ugpE	sn-glycerol 3-phosphate transport protein	CTGG	CTGG	CTGG	CTGG	CTGG	CTGG	CTGG	CTGG	CTGG	CTGG	CTGG	CTGG	CTGG	CTAG	CTAG	CTAG	CTAG	CTGG	CTGG	CTGG	CTGG	CTGG	CTGG	CTGG	CTGG	CTGG	CTGG	CTGG	CTGG	CTGG	CTGG
			CGAG	CGAG	CGAG	CGAG	CGAG	CGAG	CGAG	CGAG	CTCG	CTCG	CTCG	CTCG	CTCG	CTCG	CTCG	CTAG	CTAG	CGAG			CGAG	CGAG	CGAG	CGAG	CGAG	CGAG	CGAG	CGAG	CTCG	@	@	CGAG	CGAG	CTAC
		putative metal-dependent hydrolases of the beta-lactamase superfamily II	CTAA	CTAA	CTAA	CTAA	CTAA	CTAA	CTAA	CTAA	CTAA	CTAA	CTAA	CTAA	CTAA	CTAA	CTAA	CTAG	CTAG	CTAA			CTAA	CTAA	CTAA	CTAA	CTAA	CTAA	CTAA	CTAA	CTAA
	ppdB	prepilin peptidase dependent protein B	CTGG	CTGG	CTGG	CTGG	CTGG	CTGG	CTGG	CTGG	CTGG	CTGG	CTGG	CTGG	CTGG	CTGG	CTGG	CTAG	CTAG	CTGG	CTGG	CTGG	CTGG	CTGG	CTGG	CTGG	CTGG	CTGG	CTGG	CTGG	CTGG	CTGG	CTGG
		putative periplasmic protein	CCAG	CCAG	CCAG	CCAG	CCAG	CCAG	CCAG	CCAG	CCAG	CCAG	CCAG	CCAG	CCAG	CCAG	CCAG	CTAG	CTAG	CCAG			CCAG	CCAG	CCAG	CCAG	CCAG	CCAG	CCAG	CCAG	CTGG
	mdaA	oxygen-insensitive NADPH nitroreductase	CCAG	CCAG	CCAG	CCAG	CCAG	CCAG	CCAG	CCAG	CCAG	CCAG	CCAG	CCAG	CCAG	CCAG	CCAG	CCAG	CCAG	CTAG	CCAG	CCAG	CCAG	CCAG	CCAG	CCAG	CCAG	CCAG	CCAG	CCAG	CCAG	CCAG	CCAG
	fepA	outer membrane porin, receptor for ferric enterobactin (enterochelin) and colicins B and D	CCAG	CCAG	CCAG	CCAG	CCAG	CCAG	CCAG	CCAG	CCAG	CCAG	CCAG	CCAG	CCAG	CCAG	CCAG	CCAG	CCAG	CCAG	CTAG	CTAG	CTAG	CCAG	CCAG	CCAG	CCAG	CCAG	CCAG	CCAG	CCAG
	ttrS	tetrathionate reductase complex: sensory transduction histidine kinase	CCAG	CCAG	CCAG	CCAG	CCAG	CCAG	CCAG	CCAG	CCAG	CCAG	CCAG	CCAG	CCAG	CCAG	CCAG	CCAG	CCAG	CCAG	CTAG	CTAG	CCAG	CCAG	CCAG	CCAG	CCAG	CCAG	CCAG	CCAG	CCAG	CCAG	CCAG
			GTAG	GTAG	GTAG	GTAG	GTAG	GTAG	GTAG	GTAG	GTAG	GTAG	GTAG	CTAG	CTAG	GTAG	GTAG	ATAG	ATAG	ATAG	CTAG	CTAG	CTAG	ATAG	ATAG	CTAG	CTAG	CTAG	CTAG	GTAG	CTAA
			CTGG	CTGG	CTGG	CTGG	CTGG	CTGG	CTGG	CTGG	@	@	@	CTGG	CTGG	CTGG	CTGG	CTGG	CTGG	CTGG	CTAG	CTAG	CTGG	CTGG	CTGG	CTGG	CTGG	CTGG	CTGG	CTGG	CTGG
	yecP	putative enzyme	CCAG	CCAG	CCAG	CCAG	CCAG	CCAG	CCAG	CCAG	CCAG	CCAG	CCAG	CCAG	CCAG	CCAG	CCAG	CCAG	CCAG	CCAG	CTAG	CTAG	CTAG	CCAG	CCAG	CCAG	CCAG	CCAG	CCAG	CCAG	CCAG	CCAG	CCAG	CCAG	CTGG
		putative inner membrane protein	CTGG	CTGG	CTGG	CTGG	CTGG	CTGG	CTGG	CTGG	CTGG	CTGG	CTGG	CTGG	CTGG	CTGG	CTGG	CTGG	CTGG	CTGG	CTAG	CTAG	CTAG	CTGG	CTGG	CTGG	CTGG	CTGG	CTGG	CTGG	CTGG
			CCAG	CCAG	CCAG	CCAG	CCAG	CCAG	CCAG	CCAG	CCAG	CCAG	CCAG	CCAG	CCAG	CCAG	CCAG	CCAG	CCAG	CCAG	CTAG	CTAG	CTAG	CCAG	CCAG			CCAG	CCAG	CCAG	CCAG
			CTGG	CTGG	CTGG	CTGG	CTGG	CTGG	CTGG	CTGG	CTGG	CTGG	CTGG	CTGG	CTGG	CTGG	CTGG	CTGG	CTGG	CTGG	CTAG	CTAG	CTGG	CTGG	CTGG	CTGG	CTGG	CTGG	CTGG	CTGG		CCAG	CCAG	CTGG
			CTAG	CTAG	CTAG	CTAG	CTAG	CTAG	CTAG	CTAG	CTAG	CTAG	CTAG	CTAG	CTAG	CTAG	CTAG	CTAG	CTAG	CTAG	CTAG	CTAG	CTAG	CTAG	CTAG	CTAG	CTAG	CTAG	CTAG	@	CTAA
				ATAG	CTAA									CTAG	CTAG	CTAA	CTAA				ATAG	ATAG	ATAG	CTAT	CTAT			CTAT			CTAA
			CTCG	CTCG	CTCG	CTCG	CTCG	CTCG	CTCG	CTCG	CTCG	CTCG	CTCG	CTAG	CTAG	CTCG	CTCG	CTCG	CTCG	CTCG	CTCG	CTCG	CTCG	CTCG	CTCG	CTCG	CTCG	CTCG	CTCG	CTCG	CTCG			CTCG	CTCG
			GTAG	GTAG	GTAG	GTAG	GTAG	GTAG	GTAG		CTAA	GTAG	CTAA	CTAG	CTAG	GTAG	GTAG	CTAA	CTAA	CTAA	GTAG	GTAG	CTAA	CTAG	CTAG			CTAG	GTAG	GTAG	CTAA	CTAA	CTAA
			CTGG	CTGG	CTGG	CTGG	CTGG	CTGG	CTGG	CTGG	CTGG	CTGG	CTGG	CTAG	CTAG			CTGG	CTGG	CTGG	CCAG	CCAG	CTGG	CTGG	CTGG			CTGG	CTGG	CTAG	CTAG
	ynaI	putative integral membrane protein	CCAG	CCAG	CTGG	CTGG	CCAG	CCAG	CCAG	CCAG	CCAG	CCAG	CCAG	CTAG	CTAG	CCAG	CCAG	CCAG	CCAG	CCAG	CCAG	CCAG	CCAG	CCAG	CCAG	CCAG	CCAG	CCAG	CCAG	CCAG	CCAG
	fimA	major type 1 subunit fimbrin (pilin)	CTGG	CTGG	CTGG	CTGG	CTGG	CTGG	CTGG	CTGG	CTGG	CTGG	CTGG	CTAG	CTAG	CTGG	CTGG	CTGG	CTGG	CTGG	CTGG	CTGG	CTGG	CTGG	CTGG	CTGG	CTGG	CTGG	CTGG	CTGG	CTGG
														CTAG	CTAG						CTAC	CTAC	CTTG								CCAG
			CCAG	CCAG	CCAG	CCAG	CCAG	CCAG	CCAG	CCAG	CCAG	CCAG	CCAG	CTAG	CTAG	CCAG	CCAG	CCAG	CCAG	CCAG	CCAG	CCAG	CCAG			CCAG	CCAG		CCAG	CCAG	CCAG
			CTGG	CTGG	CTGG	CTGG	CTGG	CTGG	CTGG	CTGG	CTGG	CTGG	CTGG	CTAG	CTAG									CTGG	CTGG	CTGG	CTGG		CTGG	CTGG	CTGG
											CTGG	CTGG	CTGG	CTAG	CTAG													CTGG
	yhjG	putative inner membrane protein	CTGG	CTGG	CTGG	CTGG	CTGG	CTGG	CTGG	CTGG	CTGG	CTGG	CTGG	CTAG	CTAG	CTGG	CTGG	CTGG	CTGG	CTGG	CTGG	CTGG	CCAG	CCAG	CCAG	CCAG	CCAG	CCAG	CCAG	CCAG	CTGG	CTGG	CTGG	CCAG
			CTGG	CTGG	CTGG	CTGG	CTGG	CTGG	CTGG	CTGG	CTGG	CTGG	CTGG	CTAG	CTAG	CTGG	CTGG	CTGG	CTGG	CTGG	CTGG	CTGG	CTGG	CTGG	CTGG	CTGG	CTGG	CTGG	CTGG	CTGG	CTGG	@	@
														CTAG	CTAG														@
		putative inner membrane protein	CTAA	CTAA	CTAA	CTAA	CTAA	CTAA	CTAA	CTAA	CTAA	CTAA	CTAA	CTAA	CTAA	CTAA	CTAA	CTAA	CTAA	CTAA	CTAA	CTAA	CTAG	CTAA	CTAA	CTAA	CTAA	CTAA	CTAA	CTAA	CTAA
			CTGG	CTGG	CTGG	CTGG	CTGG	CTGG	CTGG	CTGG	CTGG	CTGG	CTGG	CTGG	CTGG	CTGG	CTGG	CTGG	CTGG	CTGG	CTGG	CTGG	CTAG	CTGG	CTGG	CTGG	CTGG	CTGG	CTGG	CTGG	CTGG				CTGG
																							CTAG
			CTGG	CTGG	CTGG	CTGG	CTGG	CTGG	CTGG	CTGG	CTGG	CTGG	CTGG	CTGG	CTGG	CTGG	CTGG	CTGG	CTGG	CTGG	CTGG	CTGG	CTAG	CTGG	CTGG	CTGG	CTGG	CTGG	CTGG	CTGG	CTGG	CTGG	CTGG	CTGG	CTGG
		putative methyl-accepting chemotaxis protein	CCAG	CCAG	CCAG	CCAG	CCAG	CCAG	CCAG	CCAG	CCAG	CCAG	CCAG	CCAG	CCAG	CCAG	CCAG	CCAG	CCAG	CCAG	CCAG	CCAG	CTAG	CCAG	CCAG	CCAG	CCAG	CCAG		CCAG	CCAG
			#	CAAG	CAAG	CAAG	CAAG	CAAG	CAAG	CAAG	@	@	@	@	@	CTTG	CTTG	CTAC	CTAC	CTAC	CTAC	CTAC	CTAC	CTAG	CTAG	@	@	CTAC	CTAC	CTAC	CTAG
			CCAG	CCAG	CCAG	CCAG	CCAG	CCAG	CCAG	CCAG						CCAG	CCAG	CCAG	CCAG	CCAG	CCAG	CCAG		CTAG	CTAG	CCAG	CCAG	CCAG	CCAG
	stbC	putative fimbriae; usher	CTTG	CTTG	CTTG	CTTG	CTTG	CTTG	CTTG	CTTG	CTTG	CTTG	CTTG	CTTG	CTTG	CTTG	CTTG	CTTG	CTTG	GTAG	CTTG	CTTG	CTTG	CTAG	CTAG	CTTG	CTTG	CTTG	CTTG	CTTG	CTTG
	cheZ	chemotactic response protein	CCAG	CCAG	CCAG	CCAG	CCAG	CCAG	CCAG	CCAG	CCAG	CCAG	CCAG	CCAG	CCAG	CCAG	CCAG	CCAG	CCAG	CCAG	CCAG	CCAG	CCAG	CTAG	CTAG	CCAG	CCAG	CCAG	CCAG	CCAG	CTAG	CCAG	CCAG
																								CTAG	CTAG
			CTGG	CTGG	CTGG	CTGG	CTGG	CTGG	CTGG	CTGG	CCAG	CCAG	CCAG	CCAG	CCAG	CCAG	CCAG			CTGG	CTGG	CTGG	CCAG	CTAG	CTAG	CTGG	CTGG	CTGG	CTGG	CTGG	CCAG
																								CTAG	CTAG
		putative inner membrane protein	CTAA	CTAA	CTAA	CTAA	CTAA	CTAA	CTAA	CTAA	CTAA	CTAA	CTAA	CTAA	CTAA	CTAA	CTAA	CTAA	CTAA	CTAA	CTAA	CTAA	CTAA	CTAA	CTAA	CTAG	CTAG	CTAA	CTAA	CTAG	CTAG
	tesB	acyl-CoA thioesterase II	CTGG	CTGG	CTGG	CTGG	CTGG	CTGG	CTGG	CTGG	CTGG	CTGG	CTGG	CTGG	CTGG	CTGG	CTGG	CTGG	CTGG	CTGG	CTGG	CTGG	CTGG	CTGG	CTGG	CTGG	CTGG	CTAG	CTGG	CTGG	CTGG	CTGG	CTGG
			CTCG	CTCG	CTCG	CTCG	CTCG	CTCG	CTCG	CTCG	CTCG	CTCG	CTCG	CTCG	CTCG	CTCG	CTCG	CTCG	CTCG	CTCG	CTCG	CTCG	CTCG	CTCG	CTCG	CTCG	CTCG	CTAG	CTCG	CTCG	CTCG			CTCG	CTCG
	sifB	Salmonella translocated effector: translocated by SPI-2	CTAA	CTAA	CTAA	CTAA	CTAA	CTAA	CTAA	CTAA	CTAA	CTAA	CTAA	@	@	CTAA	CTAA	CTAT	CTAT	CTAT	CTAA	CTAA	CTAT	CTAT	CTAT	CTAA	CTAA	CTAG	CTAA	CTAG	CTAG
			CCAG	CCAG	CCAG	CCAG	CCAG	CCAG	CCAG	CCAG	CCAG	CCAG	CCAG	CCAG	CCAG	CCAG	CCAG	CCAG	CCAG	CCAG	CCAG	CCAG	CCAG	CCAG	CCAG	CCAG	CCAG	CTAG	CCAG	CCAG	CCAG
			CTGG	CTGG	CTGG	CTGG	CTGG	CTGG	CTGG	CTGG	CTGG	CTGG	CTGG	CTGG	CTGG	CTGG	CTGG	CTGG	CTGG	CTGG	CTGG	CTGG	CTGG	CTGG	CTGG	CTGG	CTGG	CTAG	CTGG	CTGG	CTGG
	pgtB	protein for signal transmission	GTAG	GTAG	GTAG	GTAG	GTAG	GTAG	GTAG	GTAG	GTAG	GTAG	GTAG	GTAG	GTAG	GTAG	GTAG	GTAG	GTAG	GTAG	GTAG	GTAG	GTAG	GTAG	GTAG	GTAG	GTAG	CTAG	GTAG	GTAG	GTAG
			CCAG	CCAG	CCAG	CCAG	CCAG	CCAG	CCAG	CCAG	CCAG	CCAG	CCAG	CCAG	CCAG	CCAG	CCAG	CCAG	CCAG	CCAG	CCAG	CCAG	CCAG	CCAG	CCAG	CCAG	CCAG	CTAG	CCAG	CCAG	CTGG
	yhhY	putative transferase	CTGG	CTGG	CTGG	CTGG	CTGG	CTGG	CTGG	CTGG	CTGG	CTGG	CTGG	CTGG	CTGG	CTGG	CTGG	CTGG	CTGG	CTGG	CTGG	CTGG	CTGG	CTGG	CTGG	CTGG	CTGG	CTAG	CTGG	CTGG	CCAG
	hepA	RNA polymerase associated protein	CTGG	CTGG	CTGG	CTGG	CTGG	CTGG	CTGG	CTGG	CTGG	CTGG	CTGG	CTGG	CTGG	CTGG	CTGG	CTGG	CTGG	CTGG	CTGG	CTGG	CTGG	CTGG	CTGG	CTGG	CTGG	CTGG	CTAG	CTGG	CTGG	CTGG	CTGG	CTGG
			CTGG	CTGG	CTGG	CTGG	CTGG	CTGG	CTGG	CTGG	CTGG	CTGG	CTGG	CTGG	CTGG	CTGG	CTGG	CTGG	CTGG	CTGG	CTGG	CTGG	CTGG	CTGG	CTGG	CTGG	CTGG	CTGG	CTAG	CTGG	CTGG	CTGG
			CTAT	CTAT	CTAT	CTAT	CTAT	CTAT	CTAT	CTAT	CTAT	CTAT	CTAT	CTAT	CTAT						CTAT	CTAT	CTAT			CTAT	CTAT	CTAT	CTAG	CTAT	CTAT
			CTGG	CTGG	CTGG	CTGG	CTGG	CTGG	CTGG	CTGG	CTGG	CTGG	CTGG	CTGG	CTGG	CTGG	CTGG	CTGG	CTGG	CTGG	CTGG	CTGG	CTGG	CTGG	CTGG	CTGG	CTGG	CTGG	CTAG	CTGG	CTGG		@	@
		putative cation transporter	CTCG	CTCG	CTCG	CTCG	CTCG	CTCG	CTCG	CTCG	CTCG	CTCG	CTCG	CTCG	CTCG	CTGG	CTGG	CTGG	CTGG	CTGG	CTGG	CTGG	CTGG	CTGG	CTGG	CTGG	CTGG	CTCG	CTAG	CTCG	CTCG
	fadB	3-hydroxyacyl-coA dehydrogenase of 4-enzyme FadB protein	CTCG	CTCG	CTCG	CTCG	CTCG	CTCG	CTCG	CTCG	CTCG	CTCG	CTCG	CTCG	CTCG	CTCG	CTCG	CTCG	CTCG	CTCG	CTCG	CTCG	CTCG	CTCG	CTCG	CTCG	CTCG	CTCG	CTAG	CTCG	CTCG	CTCG	CTCG	CTCG
			CCAG	CCAG	CCAG	CCAG	CCAG	CCAG	CCAG	CCAG											CCAG	CCAG	CCAG			CCAG	CCAG	@	CTAG
	ybdK	putative cytoplasmic protein	CTGG	CTGG	CTGG	CTGG	CTGG	CTGG	CTGG	CTGG	CTGG	CTGG	CTGG	CTGG	CTGG	CTGG		CTGG	CTGG	CTGG	CTGG	CTGG	CTGG	CTGG	CTGG	CTGG	CTGG	CTGG	CTGG	CTAG	CTGG		CTGG
	entF	enterobactin synthetase, component F (nonribosomal peptide synthetase)	CTGG	CTGG	CTGG	CTGG	CTGG	CTGG	CTGG	CTGG	CTGG	CTGG	CTGG	CTGG	CTGG	CTGG	CTGG	CTGG	CTGG	CTGG	CTGG	CTGG	CTGG	CTGG	CTGG	CTGG	CTGG	CTGG	CTGG	CTAG	CTGG	CTGG	CTGG	CTGG	CTGG	CTGG
	sapA	ABC superfamily peptide transport protein	CCAG	CCAG	CCAG	CCAG	CCAG	CCAG	CCAG	CCAG	CCAG	CCAG	CCAG	CCAG	CCAG	CCAG	CCAG	CCAG	CCAG	CCAG	CCAG	CCAG	CCAG	CCAG	CCAG	CCAG	CCAG	CCAG	CCAG	CTAG	CCAG	@	@	CCAG	CCAG
	hemA	glutamyl tRNA reductase	CTGG	CTGG	CTGG	CTGG	CTGG	CTGG	CTGG	CTGG	CTGG	CTGG	CTGG	CTGG	CTGG	CTGG	CTGG	CTGG	CTGG	CTGG	CTGG	CTGG	CTGG	CTGG	CTGG	CTGG	CTGG	CTGG	CTGG	CTAG	CTGG			CTGG	CTGG
		putative inner membrane protein	CTGG	CTGG	CTGG	CTGG	CTGG	CTGG	CTGG	CTGG	CTGG	CTGG	CTGG	CTGG	CTGG	CTGG	CTGG	CTGG	CTGG	CTGG	CTGG	CTGG	CTGG	CTGG	CTGG	CTGG	CTGG	CTGG	CTGG	CTAG	CTGG
	stcA	putative fimbrial-like protein												CTAG	CTAG	CTAG	CTAG	CTAG	CTAG	CTAG				CTAG	CTAG				CTAG	CTAG	CTAG	CTAG	CTAG	CTAG	CTAG
		putative diguanylate cyclase	CCAG	CCAG	CCAG	CCAG	CCAG	CCAG	CCAG	CCAG	CCAG	CCAG	CCAG	CCAG	CCAG	CCAG	CCAG	CCAG	CCAG	CCAG	CCAG	CCAG	CCAG	CCAG	CCAG	CCAG	CCAG	CCAG	CCAG	CTAG	CCAG
	pseudo		CCAG	CCAG	CCAG	CCAG	CCAG	CCAG	CCAG	CCAG						CCAG	CCAG			CCAG	CCAG	CCAG	CCAG			CCAG	CCAG	@	CCAG	CTAG	CCAG			CTAT	CTAT
			CTAT	CTAT	CTAT	CTAT	CTAT	CTAT	CTAT	CTAT	@	@	@	CTAT	CTAT					@	ATAG	ATAG	CTTG	@	@	CTAT	CTAT	@	CTAT	CTAG	CTAA
			CTGG	CTGG	CTGG	CTGG	CTGG	CTGG	CTGG	CTGG	CTGG	CTGG	CTGG	CTGG	CTGG	CTGG	CTGG	CTGG	CTGG	CTGG	CTGG	CTGG	CTGG	CTGG	CTGG	CTGG	CTGG	CTGG	CTGG	CTAG	CTAG			CTTG	CTTG
			CTGG	CTGG	CTGG	CTGG	CTGG	CTGG	CTGG	CTGG	CTAT	CTAT	CTAT	CTAT	CTAT	CTGG	CTGG	CTGG	CTGG	CTGG	CTGG	CTGG	CTGG	CTGG	CTGG	CTGG	CTGG	CTGG	CTAT	CTAG	CTGG	CTAG	CTAG
	rfaI	UDP-D-galactose:(glucosyl)lipopolysaccharide- alpha-1,3-D-galactosyltransferase	CTAG	CTAG	CTAG	CTAG	CTAG	CTAG	CTAG	CTAG	CTAG	CTAG	CTAG	CTAG	CTAG	CTAG	CTAG	CTAG	CTAG	CTAG	CTAG	CTAG	CTAG	CTAG	CTAG	CTAG	CTAG	CTAG	CTAG	CTAG	CTAG			CTAG	CGAG
			CTGG	CTGG	CTGG	CTGG	CTGG	CTGG	CTGG	CTGG	CTGG	CTGG	CTGG	CTGG	CTGG	CCAG	CCAG	CCAG	CCAG	CTGG	CTGG	CTGG	CTGG	CTGG	CTGG	CCAG	CCAG	CTGG	CCAG	CTAG	CCAG	CTGG	CTGG
	apbA	ketopantoate reductase	CTGG	CTGG	CTGG	CTGG	CTGG	CTGG	CTGG	CTGG	CTGG	CTGG	CTGG	CTGG	CTGG	CTGG	CTGG	CTGG	CTGG	CTGG	CTGG	CTGG	CTGG	CTGG	CTGG	CTGG	CTGG	CTGG	CTGG	CTGG	CTAG	CTAG	CTAG
	trkH	Trk family potassium transport protein	CTGG	CTGG	CTGG	CTGG	CTGG	CTGG	CTGG	CTGG	CTGG	CTGG	CTGG	CTGG	CTGG	CTGG	CTGG	CTGG	CTGG	CTGG	CTGG	CTGG	CTGG	CTGG	CTGG	CTGG	CTGG	CTGG	CTGG	CTGG	CTAG	CTGG	CTGG	CTGG	CTGG	CTGG
		putative periplasmic protein	CTGG	CTGG	CTGG	CTGG	CTGG	CTGG	CTGG	CTGG	CTGG	CTGG	CTGG	CTGG	CTGG	CTGG	CTGG	CTGG	CTGG	CTGG	CTGG	CTGG	CTGG	CTGG	CTGG	CTGG	CTGG	CTGG	CTGG	CTGG	CTAG	CTGG	CTGG	CTGG	CTGG
	iap	aminopeptidase in alkaline phosphatase isozyme conversion	CTCG	CTCG	CTCG	CTCG	CTCG	CTCG	CTCG	CTCG	@	@	@	CTCG	CTCG	CTCG	CTCG	CTCG	CTCG	CTCG	CTCG	CTCG		CTCG	CTCG	CTCG	CTCG	CTCG	CTCG	CTCG	CTAG			CTCG	CTCG
			CCAG	CCAG	CCAG	CCAG	CCAG	CCAG	CCAG	CCAG	CCAG	CCAG	CCAG	CCAG	CCAG	CCAG	CCAG	CCAG	CCAG	CCAG	CCAG	CCAG	CCAG	CCAG	CCAG	CCAG	CCAG	CCAG	CCAG	CCAG	CTGG	CTAG	CTAG
			CCAG	CCAG	CCAG	CCAG	CCAG	CCAG	CCAG	CCAG	CCAG	CCAG	CCAG	CCAG	CCAG	CCAG	CCAG	CCAG	CCAG	CCAG	CCAG	CCAG	CCAG	CCAG	CCAG	CCAG	CCAG	CCAG	CCAG	CCAG	CTGG	CTAG	CTAG
			CCAG	CCAG	CCAG	CCAG	CCAG	CCAG	CCAG	CCAG	CTGG	CTGG	CTGG	CTGG	CTGG	CTGG	CTGG	CCAG	CCAG	CCAG	CCAG	CCAG	CTGG	CCAG	CCAG	CCAG	CCAG	CCAG	CCAG	CCAG	CTGG	CTAG	CTAG	CCAG	CCAG
			GTAG	GTAG	GTAG	GTAG	GTAG	GTAG	GTAG	GTAG	ATAG	ATAG	ATAG			ATAG	ATAG	ATAG	ATAG	ATAG	ATAG	ATAG	ATAG	ATAG	ATAG				ATAG			CTAG	CTAG
			CTGG	CTGG	CTGG	CTGG	CTGG	CTGG	CTGG	CTGG	CTGG	CCAG	CTGG	CCAG	CCAG	CTGG	CTGG	CCAG	CCAG	CCAG	CTGG	CTGG	CCAG	CCAG	CCAG	CTGG	CTGG	CCAG	CTGG	CTGG	CCAG	CTAG	CTAG
			CTCG								CTCG	CTCG	CTCG	CGAG	CGAG	CTCG	CTCG	CGAG	CGAG	CGAG	CTCG	CTCG	CGAG	CGAG	CGAG			CGAG	CTCG	CTCG	CGAG	CTAG	CTAG
			CTGG	CTGG	CTGG	CTGG	CTGG	CTGG	CTGG	CTGG	CTGG	CCAG	CTGG	CCAG	CCAG			CCAG	CCAG	CCAG	CTGG	CTGG	CCAG	CCAG	CCAG	CTGG	CTGG	CCAG	CTGG	CTGG	CCAG	CTAG	CTAG	CTAA	CTAA
			CTAA	CTAA		CTAA	CTAA	CTAA	CTAA	CTAA	CTAA	CTAT	CTAA	CTAT		CTAA		CTAT	CTAT	CTAT	CTAA	CTAA	CTAT		CTAT	CTAA	CTAA	CTAT				CTAG	CTAG
																													CTAG	@	@	CTAG
			CAAG	CAAG	CAAG	CAAG	CAAG	CAAG	CAAG	CAAG	CAAG	CTTG	CAAG	CTTG	CTTG	CAAG	CAAG	CTTG	CTTG	CTTG	CAAG	CAAG	CTTG	CTTG	CTTG	CAAG	CAAG	CTTG	CAAG	CAAG		CTAG	CTAG
																																CTAG	CTAG	CTAT	CTAT
			CCAG		CCAG				CCAG		CTGG	CTGG	CTGG			CTGG	CTGG	CCAG	CCAG				CCAG						CCAG			CTAG	CTAG
			GTAG	GTAG	GTAG	GTAG	GTAG	GTAG	GTAG	GTAG				CTAA	CTAA	CTAG	CTAG	GTAG	GTAG	GTAG	GTAG	GTAG	GTAG	GTAG	GTAG	GTAG	GTAG	GTAG	GTAG	GTAG	CTAG	CTAG	CTAG	ATAG	ATAG	CCAG
			GTAG	GTAG	GTAG	GTAG	GTAG	GTAG	GTAG	GTAG				GTAG	GTAG	GTAG	GTAG	GTAG	GTAG	GTAG	GTAG	GTAG	GTAG	GTAG	GTAG	GTAG	GTAG	GTAG	GTAG	GTAG	CTAG	CTAG	CTAG	GTAG	GTAG
			CCAG	CCAG	CCAG	CCAG	CCAG	CCAG	CCAG	CCAG				CCAG	CCAG	CCAG	CCAG	CCAG	CCAG	CCAG	CCAG	CCAG	CCAG	CCAG	CCAG	CCAG	CCAG	CCAG	CCAG	CCAG	CTGG	CTAG	CTAG	CCAG	CCAG
			CTGG	CTGG	CTGG	CTGG	CTGG	CTGG	CTGG	CTGG				CTGG	CTGG	CTGG	CTGG	CTGG	CTGG	CTGG	CTGG	CTGG	CTGG	CTGG	CTGG	CTGG	CTGG	CTGG	CTGG	CTGG	CCAG	CTAG	CTAG
			CTAG	CTAG	CTAG	CTAG	CTAG	CTAG	CTAG	CTAG				CTAG	CTAG	CTAG	CTAG	CTAG	CTAG	CTAG	CTAG	CTAG	CTAG	CTAG	CTAG	CTAG	CTAG	CTAG	CTAG	CTAG	CTAG	CTAG	CTAG
			CTGG	CTGG	CTGG	CTGG	CTGG	CTGG	CTGG	CTGG				CTGG	CTGG	CCAG	CCAG	CCAG	CCAG	CTGG	CTGG	CTGG	CTGG	CTGG	CTGG	CTGG	CTGG	CTGG	CTGG	CTGG	CCAG	CTAG	CTAG	CTGG	CTGG
			CCAG								CCAG	CCAG	CCAG	CCAG	CCAG	CCAG	CCAG	CCAG	CCAG	CCAG	CCAG	CCAG	CCAG	CCAG	CCAG	CCAG	CCAG	CCAG		CCAG	CTGG	CTAG	CTAG
			ATAG	ATAG	ATAG	ATAG	ATAG	ATAG	ATAG	ATAG	ATAG	ATAG	ATAG	ATAG	ATAG	ATAG	ATAG	ATAG	ATAG	ATAG	ATAG	ATAG	ATAG	ATAG	ATAG	ATAG	ATAG	ATAG	ATAG	ATAG	ATAG			CTAG	CTAG
																																		CTAG	CTAG
			ATAG	ATAG	ATAG	ATAG	ATAG	ATAG	ATAG	ATAG	ATAG	ATAG	ATAG	ATAG	ATAG	ATAG	ATAG	ATAG	ATAG	ATAG	ATAG	ATAG	ATAG	ATAG	ATAG	ATAG	ATAG	ATAG	ATAG	ATAG	ATAG	ATAG	ATAG	CTAG	CTAG
			CGAG						CGAG				CTCG			CTCG			CTCG	CGAG														CTAG	CTAG
			CTGG	CTGG	CTGG	CTGG	CTGG	CTGG	CTGG	CTGG	CTGG	CTGG	CTGG	CTGG	CTGG	CTGG	CTGG	CTGG	CTGG	CTGG	CTGG	CTGG	CTGG	CTGG	CTGG	CTGG	CTGG	CTGG	CTGG	CTGG	CCAG	CCAG	CCAG	CTGG	CTAG
				GTAG	CTGG	CTGG	CTGG		CTGG									CTGG	CTGG		CTGG	CTGG	CTGG	CTGG	CTGG				CTGG	CTGG	CCAG	CTGG	CTGG	CCAG	CTAG
			CGAG	CGAG	CGAG	CGAG	CGAG	CGAG	CGAG	CGAG	CTGG	CTGG	CTGG	CTCG	CTCG	CTCG	CTCG	CGAG	CGAG	CGAG	CGAG	CGAG	CGAG	CGAG	CGAG	CGAG	CGAG	CGAG	CGAG	CGAG		@	@	CGAG	CGAG	CTAG
Note 1: The CTAG sequence is in black and differently degenerated sequences are in different colors.
Note 2: @ denotes degenerated sequence at homologous locations to CTAG in LT2 or another Salmonella genome but with two nucleotides substituted.
Note 3: genomic locations of CTAG only in LT2 are given.
