# Supplementary material for: Conserved intergenic sequences revealed by CTAG-profiling in Salmonella: thermodynamic modeling for function prediction
Source: Sci Rep. 2017 Mar 6;7:43565. doi: 10.1038/srep43565 (PMC5337935; doi:10.1038/srep43565)
Supplement: Supplementary Table 5 [file srep43565-s5.xls]

## Sheet: Sheet1
											Supplementary Table 5. Profiles of CTAG in representative Salmonella and E. coli strains
S. typhimurium								S. typhi			S. paratyphi A		S. pullorum		S. gallinarum		S. enteritidis	S. choleraesuis		S. paratyphi C	S. dublin		S. heidelberg		S. agona	S. newport	S. schwarzengrund	S. javiana	S. arizonae		S. bongori		E. coli
LT2	14028S	D23580	SL1344	ST4/74	UK-1	798	DT104	Ty2	CT18	P-stx-12	AKU_12601	ATCC9150	RKS5078	CDC1983-67	287/91	G9	P125109	B67	A50	RKS4594	CT_02021853	SD3246	B182	SL476	SL483	SL254	CVM19633	CFSAN001992	RKS2980	RKS2893	NCTC12419	RKS3044	K12
53259	53260	53260	53260	53260	53261	53261	53259	53257	53257	53257	53266	53226	53256	53255	53144	53144	53014	47514	47515	47514	53258	53258	783384	48717	53257	53251	53264	2175856	2878041	2916091
53792	53793	53793	53793	53793	53794	53794	53792	53790	53790	53790	53799	53759	53789	53788	53677	53677	53547	48047	48048	48047	53791	53791	783917	49250	53790	53784	53797	2175323	2877508	2915558
142877	143590	142879	142881	142881	142880	142880	142881	144284	144292	144292	144422	144382	142751	142737	142715	142715	142564	137210	137211	137215	138494	138494	872745	138077	144453	144660	142770	2084414	2802346	2840411	240407	238598
165539	166253	165542	165544	165544	165543	165543	165544	168678	168687	168687	168810	168770	167141	167125	167103	167103	166951	161598	161599	161603	162819	162819	895408	160740	168841	167321	165427	2061757	2777000	2815339	267467	265693	192869
257125	257831	257118	257122	257122	257119	257119	257130	254001	254010	254010	261314	261274	259073	259050	259047	259047	262141	253115	253116	253432	257965	257965	999534	264862	266872	259285	259545	1967470	2696529	2729498	271500	269726
284174	284875	284162	284166	284166	284163	284164	284174	282464	282473	282473	288355	288315	286137	286114	286112	286112	289185	280161	280161	280480	285009	285009	1026576	291904	293914	286347	286594	1940409	2669362	2702330
288208	288909	288196	288200	288200	288197	288198	288208	286498	286507	286507	292389	292349	290171	290148	290146	290146	293219	284195	284195	284514	289043	289043	1030610	295938	297948	290381	290628	1936375	2665328	2698296	396915	372035
403523	404217	444028	403010	403010	403506	403007	441635	2586006	395104	2582907	2465061	2469525	2621049	2613570	401511	401511	382830	448065	448065	398172	406917	406917	1185320	450650	386320	407983	416306	1865401	2492885	2506360
437045	437739	477550	436532	436532	437027	436529	475157	2552563	428547	2549464	2431533	2435997	2587641	2580163	435108	435108	416430	481543	481543	431645	440353	440353	1218853	484181	419879	441453	449893	1831854	2466327	2479802
437137	437831	477642	436624	436624	437119	436621	475249	2552471	428639	2549372	2431441	2435905	2587549	2580071	435200	435200	416522	481635	481635	431737	440445	440445	1218945	484273	419971	441545	449985	1831762	2466235	2479710	419647	394768	363527
445017	445711	485522	444504	444504	444999	444501	483129	2544586	436517	2541487	2423561	2428025	2579931	2572195	442819	442819	424399	489510	489510	439611	448343	448343	1226826	492153	427852	449420	457864	1823883	2458356	2471829	434839	409936
459520	460214	500024	459007	459007	459502	459004	498343	2529371	451726	2526271	2409059	2413523	2565428	2557694	457321	457321	438902	504013	504013	454114	462845	462845	1241329	506656	442356	463924	472367	1809380	2443855	2457326	450545	425640	392975
476544	477238	517048	476031	476031	476526	476028	515367	2512344	468754	2509244	2392038	2396502	2548404	2540670	474345	474345	455926	520959	520959	471139	479869	479869	1258353	523680	458080	480952	488084	1793663	2429600	2443071
500949	501643	541453	500436	500436	500931	500433	539772	2488000	493098	2484900	2367691	2372155	2524012	2516277	498784	498784	480319	545306	545306	495504	504262	504262	1282746	548073	482494	505345	509075	1772672	2413854	2427325
686550	687047	725361	686039	686039	687046	686024	710401	2309752	671316	2306517	2191080	2195896	2345966	2338222	676881	676881	658420	729102	727770	677938	723968	723967	1468457	734980	661844	690960	759876	1615914	2236262	2264430	782724	759698
815822	816320	854633	815234	815234	816319	815219	839673	2190569	790517	2187341	2069877	2074694	2229504	2221772	793540	793540	775035	844837	843506	793683	840586	840584	1597542	864062	779765	820264	881394	1496010	2119967	2148102	862244	826042
870492	870834	909145	869748	869748	870834	869737	894190	2145986	835059	2142770	2024758	2029575	2175577	2167637	847506	847506	829599	899091	897760	847660	894644	894642	1652213	918732	834152	874815	926593	1448976	2056787	2085169	914085	878816
944527	945580	983176	943789	943789	944869	943771	968225	2082133	898941	2078917	1961612	1966429	2103762	2095815	921318	921317	903420	972275	969643	950198	968664	968662	1724084	991795	901264	948862	997658	1377912	1990778	2024229	920994	885646
1036537	994867	1032446	993075	993075	994157	993058	1017512	2033998	947076	2030782	1911176	1915993	2055549	2047602	969527	969526	951627	1020469	1017839	998390	1016601	1016599	1773193	1040902	951881	996981	1045027	1330724	1940597	1976755
1043529	1001889	1039468	1000097	1000097	1001179	1000080	1024504	2027028	954046	2023890	1904139	1908956	2048559	2040613	976516	976515	958685	1027482	1024852	1005403	1023503	1023501	1780212	1047921	958900	1004000	1052040	1323750	1933833	1969913
1053495	1011855	1049434	1010063	1010063	1011145	1010046	1034470	2017063	964011	2013925	1894174	1898991	2038581	2030635	986482	986481	968651	1037449	1034818	1015369	1033469	1033467	1790179	1057887	968873	1013975	1062006	1313784	1922905	1958986	958018	922685
1073153	1031513	1069092	1029721	1029721	1030803	1029704	1054128	1997409	983665	1994271	1874516	1879333	2018922	2010976	1006139	1006138	988309	1058416	1055786	1036338	1053127	1053125	1809839	1077544	988538	1033633	1081661	1294190	1903779	1939863
1078176	1036536	1074115	1034744	1034744	1035826	1034727	1059151	1992386	988688	1989248	1869493	1874310	2013901	2005955	1011161	1011160	993332	1063439	1060809	1041361	1058150	1058148	1814862	1082567	993561	1038656	1086684	1289167	1899337	1935421
1156833	1115179	1153524	1113156	1113156	1114469	1113413	1137794	1914936	1065874	1911786	1836669	1841486	1981088	1973142	1043975	1043974	1034686	1137448	1134815	2718431	1135313	1135311	1892657	1161559	1026384	1117306	1115722	1260128	1867528	1903623
1196725	1155070	1192693	1153048	1153048	1154361	1153305	1177686	1873995	1106815	1870845	1796778	1801595	1941208	1933262	1083863	1083862	1074575	1176140	1173507	2678549	1175226	1175224	1932555	1201453	1066717	1199064	1155399	1176012	1819663	1855064	1937709	1847903	2080974
1230535	1188698	1226333	1186676	1186676	1187989	1186749	1211314	1840369	1140811	1837404	1763520	1768337	993568	994205	2040896	2040897	2008150	1210621	1206651	2645111	2136458	2136455	1965990	1234885	1983577	1232323	1188843	1142019	1782342	1817468	2042735	1928410
1280402	1238566	1276203	1236545	1236545	1237857	1236618	1261182	1791107	1190073	1788142	1714968	1719785	1043425	1044062	1991041	1991042	1958296	1260461	1256490	2595241	2086594	2086593	2015850	1284745	1933723	1282187	1238705	1092173	1733764	1768892	1092555	1016159
1280402	1238566	1276203	1236545	1236545	1237857	1236618	1261182	1791107	1190073	1788142	1714968	1719785	1043425	1044062	1991041	1991042	1958296	1260461	1256490	2595241	2086594	2086593	2015850	1284745	1933723	1282187	1238705	1092173	1733764	1768892	1984596	1894809
1280561	1238725	1276362	1236704	1236704	1238016	1236777	1261341	1790948	1190232	1787983	1714809	1719626	1043584	1044221	1990882	1990883	1958137	1260620	1256649	2595082	2086435	2086434	2016009	1284904	1933564	1282346	1238864	1092014	1733605	1768733	1143326	1065438	1206573
1280561	1238725	1276362	1236704	1236704	1238016	1236777	1261341	1790948	1190232	1787983	1714809	1719626	1043584	1044221	1990882	1990883	1958137	1260620	1256649	2595082	2086435	2086434	2016009	1284904	1933564	1282346	1238864	1092014	1733605	1768733	1143326	1065438
1319395	1278270	1315907	1276249	1276249	1277561	1276322	1300176	1752299	1228881	1749334	1675277	1680094	1082406	1083043	1952071	1952072	1919304	1300760	1296789	2554943	2047602	2047601	2054843	1323736	1894743	1321177	1283092	1047782	1689510	1724628	1143485	1065597
1333219	1343195	1329731	1290073	1290073	1291385	1290146	1314000	1200366	1780763	1199338	1658626	1663443	1096229	1096865	1938250	1938251	1905479	1364839	1359531	2541129	2033770	2033769	2069371	1338262	1880241	1334996	1299872	1030997	1665142	1700275	1143485	1065597	1206734
1349523	1359499	1346035	1306377	1306377	1307689	1306450	1330304	1216691	1764438	1215663	1644523	1649340	1112527	1113164	1921947	1921948	1889175	1381148	1375840	2524823	2017465	2017464	2085672	1354564	1863937	1351300	1316189	1014679	1649602	1684766	1179721	1101833
1415551	1425528	1412064	1372405	1372405	1373718	1372480	1397044	1283995	1697132	1282968	1578466	1583285	1180814	1181452	1853595	1853595	1813794	1451658	1446351	2452240	1942083	1942082	2151705	1420595	1800429	1414966	1379520	948803	1582023	1617186	1211529	1130312
1459627	1469604	1456140	1416480	1416480	1417795	1416551	1441119	1314309	1666818	1313282	1547846	1552665	1225038	1225676	1809391	1809391	1769568	1497372	1492065	2406505	1898380	1898379	2196252	1465143	1756351	1459043	1423596	904403	1553057	1588225	1226637	1146863
1485555	1495532	1482068	1442408	1442408	1443723	1442479	1467063	1339962	1641171	1338935	1521920	1526739	1250929	1251563	1783500	1783500	1743676	1523244	1517937	2380639	1872489	1872488	2222181	1491071	1730425	1484996	1449461	878650	1531247	1566405
1519897	1529874	1516410	1476750	1476750	1478065	1476822	1501405	1374303	1606830	1373276	1487577	1492396	1285272	1285906	1749157	1749157	1709333	1557586	1552279	2346298	1838140	1838138	2256526	1567018	1696084	1519338	1483813	844300	1496682	1531946	1330248	1250475	1846000
1555217	1565196	1551732	1512072	1512072	1513387	1511957	1536634	1442942	1537720	1440887	1452236	1457055	1320427	1321060	1714009	1714009	1674085	1593378	1588071	2310505	1802878	1802876	2291872	1602360	1660162	1554680	1522680	805430	1459434	1494693
1561605	1571584	1558120	1518460	1518460	1519775	1518345	1543022	1449324	1531338	1447269	1445851	1450670	1326815	1327448	1708954	1708954	1667697	1599765	1594458	2304118	1796490	1796488	2298255	1608743	1653779	1561068	1529068	799041	1454138	1489397	1388086	1302945	1809404
1562813	1572792	1559328	1519668	1519668	1520983	1519553	1544230	1451246	1529416	1449191	1444640	1449459	1328024	1328657	1707746	1707746	1666489	1600973	1595666	2302910	1795282	1795280	2299466	1609954	1652571	1562276	1530276	797834	1452925	1488187
1562813	1572792	1559328	1519668	1519668	1520983	1519553	1544230	1451246	1529416	1449191	1444640	1449459	1328024	1328657	1707746	1707746	1666489	1600973	1595666	2302910	1795282	1795280	2299466	1609954	1652571	1562276	1530276	797834	1452925	1488187	1431192	1345957
1593380	1603359	1589895	1550235	1550235	1551550	1550120	1574797	1481658	1499004	1479603	1416612	1421431	1358337	1359223	1677432	1677431	1635906	1631538	1626230	2272348	1765867	1765865	2330032	1640520	1622048	1592842	1560843	767268	1414137	1457102
1645465	1655443	1637981	1602319	1602319	1603635	1602202	1625751	1528219	1453703	1525169	1379937	1384756	1396827	1397711	1638919	1638918	1588323	1659288	1653980	2232837	1723056	1723054	2383827	1694316	1567713	1641800	1616216	711604	1366137	1413840
1656494	1666472	1649010	1613348	1613348	1614664	1613231	1636780	1532882	1449040	1529832	1367556	1373713	1407851	1408737	1627904	1627903	1577300	1670315	1665007	2221816	1712033	1712031	2394855	1705343	1555356	1652829	1627242	700577	1355117	1402821
1711569	1721547	1704085	1668423	1668423	1669739	1668306	1691856	1587066	1394112	1584016	1313227	1319384	1467002	1468146	1568318	1568317	1517512	1724727	1719420	2166907	1657033	1657031	2449178	1759663	1495570	1707923	1682290	645543	1320058	1367993	1519475	1434174
1794366	1805056	1786882	1751220	1751220	1753248	1751103	1774652	1669840	1311340	1666789	1241814	1247971	1538827	1539968	1486243	1486242	1422311	1807498	1802191	2084182	1574237	1574233	2531871	1842178	1408639	1790722	1771753	558416	1221240	1268481
1818367	1829057	1810883	1775221	1775221	1777249	1775104	1798653	1693851	1287329	1690800	1217813	1223971	1562828	1563969	1462234	1462234	1398302	1831500	1826193	2060172	1550228	1550224	2555872	1866179	1384630	1814725	1795747	534407	1196366	1243606	1594734	1509451
1827778	1838468	1820294	1784632	1784632	1786660	1784515	1808064	1703254	1277926	1700259	1208402	1214560	1572240	1573380	1452831	1452831	1388899	1840911	1835604	2050769	1540825	1540821	2565284	1875589	1375227	1824128	1805158	524993	1186958	1234197	1709368	1620096	1436308
1875871	1886561	1868387	1832725	1832725	1834753	1832086	1856694	1183655	1797474	1182627	1160267	1166250	1620075	1621209	1404838	1404838	1340774	1888852	1883545	2003131	1492698	1492695	2613379	1923680	1326949	1872051	1851897	479063	1141207	1188460
1877802	1888492	1870318	1834656	1834656	1836684	1834017	1858625	1181724	1799405	1180696	1158336	1164319	1622006	1623140	1402907	1402907	1338843	1890783	1885476	2001200	1490767	1490764	2615310	1925611	1325018	1873982	1853828	477132	1139267	1186520
1885052	1895742	1877568	1841906	1841906	1843934	1841267	1865875	1174474	1806655	1173446	1151086	1157069	1630122	1631256	1394791	1394791	1330727	1900224	1894917	1991760	1482651	1482648	2622561	1932861	1315579	1883418	1863060	469885	1120171	1167422	1789948	1700849
1908449	1919139	1900965	1865303	1865303	1867331	1864664	1889272	1151077	1830052	1150049	1127701	1133684	1653518	1654652	1371395	1371395	1307330	1923623	1918316	1968363	1459254	1459251	2645958	1956255	1292182	1906814	1886457	446488	1096697	1143947	1791881	1702782	1301294
1909565	1920255	1902081	1866419	1866419	1868447	1865780	1890388	1149962	1831167	1148934	1126585	1132568	1654634	1655768	1370279	1370279	1306214	1924738	1919431	1967248	1458138	1458135	2647074	1957371	1291067	1907931	1887573	445371	1095577	1142827	1799363	1710264
2028845	2040251	2012356	1986414	1986414	1988443	1985777	2056326	1033405	1993073	1032376	1003384	1009374	1822251	1814319	1202899	1202898	1166215	2051308	2045225	1841373	1289572	1289567	2765371	2077193	1175754	2033792	2006694	324985	980055	1027490	1822859	1733761
2031272	2042678	2014783	1988841	1988841	1990870	1988204	2058753	1030978	1995500	1029949	1000957	1006947	1824680	1816746	1200472	1200471	1163788	2053735	2047652	1838947	1287145	1287140	2767798	2079620	1173327	2036219	2009121	322558	977519	1024955
2035487	2046893	2018998	1993056	1993056	1995085	1992418	2062968	1026764	1999714	1025735	996740	1002730	1828904	1820961	1196249	1196248	1159573	2057952	2051869	1834729	1282929	1282925	2772014	2083836	1169109	2040438	2013338	318339	973109	1020543
2067465	2078871	2050964	2025034	2025034	2027063	2024395	2094946	995401	2031084	993076	965480	971470	1860179	1852236	1164979	1164978	1128286	2089227	2083144	1803461	1251650	1251646	2803267	2115086	1137815	2071720	2044633	287058	942913	990357
2082473	2134025	2106129	2080189	2080189	2082218	2079550	2149417	980422	2046063	978097	950499	956489	983950	983855	2050587	2050588	2059363	2104209	2098126	1788478	2187350	2187347	2818215	2130035	1995499	2086725	2059648	272081	915527	973805
2134028	2185581	2157684	2131744	2131744	2133773	2131107	2200972	913122	2090803	913076	905778	911603	906042	905994	2128506	2128507	2137438	2155323	2148031	1737888	2264452	2264452	2869834	2181650	2091876	2142710	2113756	213316	849471	887177	2158997	2050896
2208457	2260011	2232114	2206174	2206174	2208204	2205537	2276113	837512	2166421	837466	830251	830305	830480	830434	2204072	2204073	2213064	2220932	2213640	1672280	2340081	2340082	2944245	2256047	2166325	2219868	2230002	137671	792393	773273	2261491	2154799
2266540	2318094	2290197	2264257	2264257	2266286	2263620	2334196	771809	2232125	771763	764664	764718	773478	773433	2261069	2261070	2270069	2289056	2281768	1604153	2397086	2397086	3002330	2314129	2232131	2277766	2287008	72398	744289	725168	2312711	2206021
2381256	2432810	2404923	2378973	2378973	2381002	2378337	2448737	665793	2338916	665747	664042	664008	668701	668660	2366190	2366191	2375322	2395539	2386910	1499085	2502409	2502409	3116914	2428819	2332739	2383020	2387036	4601776	617650	596440
2439912	2491465	2463579	2437629	2437629	2439658	2436993	2507393	609773	2394936	609727	608037	608003	610062	610022	2424834	2424834	2433965	2454309	2445682	1440312	2561066	2561066	3172765	2484670	2401594	2438871	2443012	4550405	570215	549126	2361072	2254369	2538265
2476117	2527670	2499784	2473834	2473834	2475863	2473198	2543598	573571	2431138	573525	571822	571788	573823	573784	2461051	2461051	2470184	2490528	2481901	1404092	2597281	2597280	3208984	2520888	2437797	2475088	2479216	4514187	534120	513037
2496631	2548184	2520298	2494348	2494348	2496377	2493712	2564112	553057	2451652	553011	551312	551278	553308	553270	2481565	2481565	2490695	2511042	2502415	1383579	2617795	2617794	3229500	2541403	2457919	2495602	2499339	4494970	514394	493229	2419281	2291705
2505864	2557417	2529531	2503581	2503581	2505610	2502945	2573345	543875	2460834	543829	542080	542046	544075	544037	2490799	2490799	2499928	2520275	2511648	1374346	2627030	2627029	3238732	2550635	2467152	2504835	2508572	4485737	505218	483996	2428293	2300448	2623504
2531549	2583102	2555216	2529266	2529266	2531295	2528631	2599030	512549	2492159	512503	511759	511725	513481	513445	2521390	2521390	2530604	2547277	2538650	1307684	2657692	2657692	3278152	2589353	2492802	2530483	2534232	4452707	468800	447662	2428293	2300448
2544538	2596091	2568205	2542255	2542255	2544284	2541620	2612018	499352	2505356	499306	502970	502936	500609	500573	2534262	2534262	2543593	2560289	2551661	1294556	2670783	2670783	3291291	2602490	2505893	2543576	2547375	4439264	460516	439050	2447393	2319582
2544538	2596091	2568205	2542255	2542255	2544284	2541620	2612018	499352	2505356	499306	502970	502936	500609	500573	2534262	2534262	2543593	2560289	2551661	1294556	2670783	2670783	3291291	2602490	2505893	2543576	2547375	4439264	460516	439050	2601392	2472265	202514
2582538	2634091	2606205	2580255	2580255	2582284	2579620	2650018	461964	2542746	461917	468258	468224	464168	464135	2570694	2570694	2580019	2596423	2587795	1258414	2708071	2708071	3327864	2639062	2543183	2579880	2582219	4404420	416562	395095	2602376	2473249	201532
2797005	2850839	2823662	2797419	2797419	2799092	2796372	2865940	2687950	2712727	2685882	2610488	2614952	2726549	2719074	2740069	2740069	2749277	2814341	2805714	2796212	2876054	2876054	1036513	2805203	2710443	2799552	2749672	1930694	264929	246063	2603359	2474232	200549
2797987	2851821	2824644	2798401	2798401	2800074	2797354	2866922	2688932	2713709	2686864	2611470	2615934	2727531	2720056	2741051	2741051	2750259	2815323	2806696	2797194	2877036	2877036	1035531	2806185	2711425	2800534	2750654	1931676	263947	245081
2798972	2852890	2825629	2799386	2799386	2801143	2798339	2867907	2689916	2714693	2687848	2612455	2616919	2728597	2721122	2742117	2742117	2751243	2816305	2807678	2798179	2878021	2878021	1034465	2807170	2712410	2801600	2751638	1932661	262882	244099	2604241	2475114	2819165
2799966	2853884	2826623	2800380	2800380	2802137	2799333	2868900	289108	289117	289117	2613349	2617813	2729491	2722016	2743011	2743011	2752137	2817196	2808569	2799071	2878915	2878915	17984	2808164	2713404	2802492	2752631	2629411	261837	243163	2604588	2475461	199218
2799966	2853884	2826623	2800380	2800380	2802137	2799333	2868900	289108	289117	289117	2613349	2617813	2729491	2722016	2743011	2743011	2752137	2817248	2808621	2799123	2878967	2878967	17984	2808164	2713456	2802492	2752683	2629411	261837	243163
2800313	2854231	2826970	2800727	2800727	2802484	2799680	2869247	2691417	2716194	2689349	2613696	2618160	2729838	2722363	2743358	2743358	2752484	2817551	2808924	2799418	2879262	2879262	1032926	2808511	2713751	2802839	2752978	1934061	261541	242868	2605646	2476519	198122
2800313	2854231	2826970	2800727	2800727	2802484	2799680	2869247	2691417	2716194	2689349	2613696	2618160	2729838	2722363	2743358	2743358	2752484	2817551	2808924	2799418	2879262	2879262	1032926	2808511	2713751	2802839	2752978	1934061	261541	242868
2801371	2855289	2828028	2801785	2801785	2803542	2800738	2870305	2692475	2717252	2690407	2614754	2619218	2730896	2723421	2744416	2744416	2753542	2818611	2809984	2800476	2880320	2880320	1031830	2809569	2714809	2803897	2754036	1935118	260483	241772	2652543	2522531	2845526
2801371	2855289	2828028	2801785	2801785	2803542	2800738	2870305	2692475	2717252	2690407	2614754	2619218	2730896	2723421	2744416	2744416	2753542	2818611	2809984	2800476	2880320	2880320	1031830	2809569	2714809	2803897	2754036	1935118	260483	241772	2652640	2522628
2844093	2898012	2870752	2855283	2855283	2846265	2854235	2913028	2734634	2759409	2732565	2657433	2661897	2773567	2766091	2787059	2787058	2796206	2861269	2852642	2843139	2922725	2922725	3541882	2852294	2786848	2846250	2796695	4124762	216807	198211
2844190	2898109	2870849	2855380	2855380	2846362	2854332	2913125	2734731	2759506	2732662	2657530	2661994	2773664	2766188	2787156	2787155	2796303	2861366	2852739	2843236	2922822	2922822	3541979	2852391	2786945	2846347	2796792	4124665	216709	198113
2998347	3018583	2991333	3020924	3020924	2966836	3019664	3033589	2837095	2851238	2824394	2809306	2813770	2860269	2852882	2873809	2873809	2883004	2952763	2942789	2933147	3042738	3042739	3662454	2972859	2906862	2974849	2905542	3992169	115270	115136	2812823	2683026
3029465	3049703	3022454	3052042	3052042	2997956	3050782	3064710	2867323	2881466	2854622	2839538	2844002	2891390	2884003	2904930	2904930	2914126	2982994	2973019	2963377	3073863	3073864	3693577	3003980	2937992	3005970	2936662	3961059	85522	85390
3098680	3118491	3090692	3120144	3120144	3066060	3119248	3132660	2931527	2945633	2920161	2904743	2909085	2957745	2950358	2971538	2971538	2981098	3052119	3042145	3031679	3140163	3140164	3762268	3072684	3008454	3076749	3002955	3902294	14196	14159	2870268	2740501
3141785	3161595	3133796	3163248	3163248	3109164	3162350	3175764	2983218	2997323	2971852	2955078	2959419	3007122	2999729	3020912	3020912	3030472	3101479	3091505	3081050	3189533	3189536	3814008	3124425	3059215	3126124	3046062	3859186	4573251	4547287	2906333	2776573
3165594	3185404	3157605	3187057	3187057	3132973	3186159	3199573	3007736	3021841	2996370	2979087	2983428	3030933	3023538	3044695	3044695	3054281	3125288	3115314	3104859	3213342	3213345	3837817	3148233	3083024	3149933	3069871	3835377	4549496	4523532	2918169	2788430	3147637
3208714	3227854	3199974	3229435	3229435	3175459	3228537	3241981	3056732	3071237	3045372	3022009	3026335	3060190	3052790	3074088	3074088	3096702	3166887	3156914	3146438	3255803	3255806	3889458	3199904	3125717	3192249	3111252	3794000	4506675	4486233	2918169	2788430
3221859	3240999	3213119	3242580	3242580	3188604	3241682	3255126	3069880	3084385	3058520	3035154	3039480	3073334	3065934	3087232	3087231	3109846	3180028	3170054	3159581	3268946	3268948	3902603	3213049	3138861	3205390	3124395	3780856	4494768	4474326
3221859	3240999	3213119	3242580	3242580	3188604	3241682	3255126	3069880	3084385	3058520	3035154	3039480	3073334	3065934	3087232	3087231	3109846	3180028	3170054	3159581	3268946	3268948	3902603	3213049	3138861	3205390	3124395	3780856	4494768	4474326	2963124	2833388
3233059	3252199	3224319	3253780	3253780	3199804	3252882	3266326	3081791	3096296	3070431	3046352	3050678	3084542	3077142	3098440	3098439	3121054	3191238	3181264	3170791	3280153	3280154	3913805	3224251	3149953	3216593	3135495	3769756	4477451	4457007	3050268	2953028	3271422
3256117	3275240	3247359	3276821	3276821	3222845	3275923	3289376	3097299	3111804	3085939	3061178	3065504	3107590	3100190	3121464	3121463	3144078	3215609	3204297	3193822	3303177	3303178	3936841	3248483	3172986	3245450	3156116	3749135	4457014	4436564	3052662	2955422
3346111	3364364	3337354	3366816	3366816	3311971	3365918	3379371	3189109	3203614	3177749	3152366	3156692	3197575	3190162	3211447	3211446	3234069	3306874	3295562	3285091	3393164	3393166	4026633	3338272	3267724	3335442	3252348	3652629	4362200	4324035
3348506	3366759	3339749	3369211	3369211	3314366	3368313	3381766	3191504	3206009	3180144	3154761	3159087	3199971	3192557	3213842	3213841	3236464	3309269	3297957	3287486	3395559	3395561	4029028	3340667	3270119	3337837	3254743	3650234	4359805	4321640	3157873	3029942	3366031
3375321	3393575	3366566	3396027	3396027	3341182	3395128	3408582	3218317	3232822	3206957	3181454	3185780	3226781	3219367	3240652	3240651	3263274	3337396	3326084	3315612	3422369	3422371	4055840	3367478	3298249	3364651	3282847	3623478	4335773	4297608	3186263	3058409
3414850	3433104	3437275	3435556	3435556	3380711	3434656	3448111	3257502	3272007	3246142	3220632	3224957	3265656	3258255	3279511	3279510	3302242	3376234	3364922	3354558	3461335	3461337	4095034	3436878	3337431	3403624	3322050	3584164	4292444	4243767
3448767	3461952	3471192	3469473	3469473	3409559	3468573	3482028	3290074	3304579	3278714	3253198	3257523	3294183	3286806	3308038	3308037	3330802	3404795	3393482	3383109	3489895	3489897	4122239	3464082	3365979	3430828	3349253	3551604	4265699	4217021	3221372	3093376
3473448	3487345	3496585	3494866	3494866	3434952	3493968	3506710	3313468	3327973	3302108	3276591	3280916	3318581	3311204	3332436	3332435	3355199	3428189	3416875	3406502	3514282	3514284	4146919	3488763	3390658	3455508	3372581	3528212	4242360	4193682	3235900	3106236	3450562
3484384	3498281	3507521	3505802	3505802	3445888	3504904	3517646	3324406	3338911	3313046	3287527	3291852	3329518	3322141	3343373	3343372	3366136	3439127	3427813	3417440	3525219	3525221	4157856	3499700	3401596	3466444	3383517	3517276	4231418	4182742	3259075	3129556
3494592	3508489	3517729	3516010	3516010	3456096	3515112	3527854	3334608	3349114	3323248	3297730	3302055	3339727	3332350	3353582	3353581	3376345	3449335	3438021	3427648	3535428	3535430	4168065	3509908	3411804	3476652	3393726	3507070	4221203	4172544
3528054	3541954	3551194	3549475	3549475	3489561	3548576	3561319	3367147	3381653	3355787	3330249	3334574	3373162	3365784	3387027	3387027	3409791	3482786	3471472	3461105	3568875	3568877	4200443	3542467	3444353	3510096	3426257	3473613	4197253	4148598	3308228	3178715
3535761	3549661	3558901	3557182	3557182	3497268	3556283	3569026	3374854	3389360	3363494	3337956	3342281	3380870	3373491	3394734	3394734	3417498	3490493	3479180	3468812	3576581	3576583	4208150	3550174	3452059	3517803	3433963	3465907	4189531	4140876	3317184	3187671	3538341
3576883	3590742	3599982	3598366	3598366	3538349	3597364	3610209	4237263	4252615	4225786	3378947	3383271	4220047	4213997	4239862	4239863	3458500	3531326	3520013	3509804	3617683	3617685	4249154	3591179	3492898	3558901	3474798	3424765	4147102	4098519	3321196	3191683	3542353
3585834	3599693	3608933	3607317	3607317	3547300	3606315	3619160	4228312	4243664	4216835	3387898	3392222	4211095	4205046	4230911	4230912	3467451	3540278	3528963	3518753	3626634	3626636	4258108	3600130	3501849	3567852	3483749	3415814	4138146	4089563	3324495	3194982	3545653
3589846	3603705	3612945	3611329	3611329	3551312	3610327	3623172	4224300	4239652	4212823	3391910	3396234	4207083	4201034	4226899	4226900	3471463	3544290	3532975	3522765	3630646	3630648	4262120	3604142	3505861	3571864	3487761	3411802	4134134	4085551	3329225	3199712
3593145	3607004	3616244	3614628	3614628	3554611	3613626	3626471	4221001	4236353	4209524	3395209	3399533	4203784	4197735	4223600	4223601	3474762	3547589	3536274	3526064	3633945	3633947	4265419	3607441	3509160	3575163	3491060	3408503	4130835	4082252
3597875	3611734	3620974	3619358	3619358	3559341	3618356	3631201	4216271	4231623	4204794	3399939	3404263	4199054	4193005	4218870	4218871	3479492	3552319	3541004	3530794	3638675	3638677	4270149	3612171	3513890	3579893	3495789	3403773	4126105	4077522
3606999	3620858	3630098	3628482	3628482	3568465	3627479	3640325	4207148	4222501	4195671	3409065	3413389	4189930	4183881	4209746	4209747	3488616	3561450	3550135	3539923	3647799	3647801	4279272	3621294	3523015	3589018	3504914	3394649	4117078	4068494
3623596	3637456	3646696	3645080	3645080	3585063	3644077	3656923	4190595	4205948	4179118	3425662	3429986	4173332	4167283	4193148	4193149	3505212	3578035	3566720	3556508	3664395	3664397	4295869	3637891	3539612	3605614	3521426	3378134	4092650	4043336
3669689	3683588	3692762	3691212	3691212	3631195	3690041	3703049	4145533	4160886	4134056	3471092	3475416	4128206	4122159	4147909	4147910	3550460	3623212	3611897	3601701	3709646	3709648	4341231	3683251	3587551	3650975	3566701	3332833	4054178	4004933
3676343	3690242	3699416	3697866	3697866	3637849	3696695	3709703	4138876	4154229	4127399	3477746	3482070	4121552	4115505	4141255	4141256	3557114	3629866	3618551	3608355	3716300	3716302	4347885	3689905	3594205	3657629	3573355	3326179	4047512	3998267
3700938	3714638	3723812	3722261	3722262	3662244	3721091	3734099	4129632	4144985	4118155	3486990	3491314	4097357	4091310	4116858	4116859	3581511	3654243	3642928	3632724	3740692	3740694	4372323	3714342	3618555	3675453	3584859	3314674	4038260	3989015
3733754	3747453	3756628	3755077	3755078	3695060	3753906	3766916	4096887	4112240	4085410	3520261	3524585	4064324	4058222	4083824	4083825	3614606	3687098	3675783	3665576	3773532	3773534	4404837	3746856	3651093	3708309	3617710	3281879	4011403	3962311	3628865	3499051
3760754	3774453	3783622	3782077	3782078	3722060	3780906	3793916	4064055	4079408	4052578	3553096	3557419	4037323	4031221	4056823	4056824	3641607	3714883	3703568	3693364	3800528	3800530	4431851	3773870	3678026	3735311	3644649	3254864	3989659	3940326	3762178	3633775
3919038	3932731	3941916	3940353	3940354	3880338	3939180	3952914	3914754	3929255	3903551	3703375	3707698	3879437	3873267	3898690	3898691	3800143	3861340	3847349	3856194	3958740	3958741	4590032	3932049	3838406	3892190	3795125	3101750	3850120	3804664	3767161	3638757
4079022	4092716	4101899	4100334	4100335	4040322	4099170	4155331	3755686	3770195	3744483	3849721	3854042	3734151	3727931	3749610	3749610	3949361	4014079	4000091	4010824	4107581	4107584	4745701	4088914	3996690	4045288	3955034	2947360	3716155	3682056	3774803	3646399
4084004	4097698	4106881	4105316	4105317	4045304	4104152	4160313	3750706	3765215	3739503	3854703	3859024	3729168	3722948	3744628	3744628	3954343	4019060	4005072	4015804	4112561	4112565	218	4093896	4001672	4050270	3960016	2942378	3711176	3677076	3782019	3653615
4091642	4105336	4114519	4112954	4112955	4052942	4111790	4167951	3743048	3757557	3731845	3862343	3866664	3721514	3715294	3736974	3736974	3962001	4026717	4012729	4023461	4120219	4120223	7856	4101534	4009330	4057928	3967674	2934720	3703516	3669417
4098859	4112553	4121736	4120167	4120168	4060158	4119003	4175168	3735832	3750341	3724629	3869559	3873882	3714298	3708083	3729758	3729758	3969213	4033932	4019944	4030677	4127435	4127439	15073	4108751	4016546	4065144	3974890	2927504	3696300	3662214	3812440	3683931
4120020	4133712	4142895	4141566	4141567	4081318	4140163	4196327	3487263	3501605	3475900	3893252	3897576	3534328	3527798	3708200	3708200	3990393	4055150	4041163	4094511	4148614	4148618	36235	4129910	4039768	4086313	3998681	2903807	3674191	3640100	3826204	3697695	4079576
4128056	4141748	4150931	4149602	4149603	4089354	4148199	4204363	3479227	3493569	3467864	3901288	3905614	3526274	3519744	3700146	3700146	3998447	4063196	4049209	4102557	4156668	4156672	44289	4137964	4047804	4094367	4006717	2895771	3666273	3632182
4141161	4154853	4164036	4162707	4162708	4102459	4161304	4217468	3465465	3479807	3454102	3915050	3919376	3513169	3506639	3687041	3687041	4011552	4076958	4062971	4116319	4169770	4169774	57394	4151069	4060908	4107472	4020479	2269929	2956594	2994643	3889946	3761403
4178042	4191734	4200917	4199588	4199589	4139340	4198185	4254349	3427115	3441457	3415752	3951936	3956262	3477885	3471309	3651786	3651786	4046882	4112275	4098288	4151635	4205092	4205096	92744	4186419	4097779	4142782	4056424	2844309	3617452	3583345
4210413	4223998	4233181	4231852	4231853	4171604	4230449	4286613	3720572	3734910	3709369	3984175	3988492	3698963	3692588	3576265	3576265	4079207	4144490	4130505	4183695	4237365	4237369	124775	4218741	4129974	4175000	4088751	2811989	3587458	3553353	3949609	3822643
4225680	4239265	4248436	4247119	4247120	4186871	4245716	4301880	3705305	3719643	3694102	3999430	4003746	3683715	3677340	3561017	3561017	4094474	4159757	4145772	4198962	4252631	4252635	134630	4228596	4145241	4184855	4104018	2796723	3577963	3543858
4293219	4306805	4315975	4314658	4314659	4254411	4313210	4370130	3637868	3652205	3626665	4066952	4071268	3616316	3609946	3493198	3493198	4161401	4226259	4212274	4265589	4320178	4320181	203636	4297601	4219610	4284835	4170271	2730473	3508783	3475841	3986506	3858824
4298377	4311963	4321133	4319816	4319817	4259569	4318368	4375288	3632713	3647050	3621510	4072110	4076426	3611158	3604788	3488040	3488040	4166559	4231417	4217432	4270747	4325336	4325339	208794	4302759	4224768	4289993	4175429	2725315	3503627	3470658
4339537	4353123	4362293	4360976	4360977	4300729	4359528	4416448	3597319	3611659	3586116	4108974	4113288	3565912	3559542	3442796	3442796	4211834	4273905	4259922	4313256	4370611	4370614	242381	4336344	4258373	4331165	4206751	2684962	3473065	3440093
4342000	4355586	4364756	4363439	4363440	4303192	4361991	4418911	3594856	3609196	3583653	4111437	4115751	3563449	3557079	3440333	3440333	4214297	4276368	4262385	4315719	4373074	4373077	244843	4338806	4260836	4333627	4209214	2682499	3470602	3437630	4076862	3949124
4348176	4361762	4370932	4369615	4369616	4309368	4368167	4425087	3588681	3603021	3577478	4117613	4121927	3557274	3550904	3434158	3434158	4220472	4282546	4268563	4321896	4379249	4379252	251019	4344982	4267011	4339802	4215389	2676324	3464334	3431364
4450566	4464108	4473277	4471858	4471859	4411714	4470519	4527473	4280338	4295688	4268861	4201025	4205338	4266045	4259997	4285697	4285698	4307787	4385183	4369861	4380523	4466025	4466028	351511	4446517	4370198	4441734	4301075	2590906	3380186	3347779
4507491	4521034	4530191	4528784	4528785	4468640	4527445	4584399	4337267	4352617	4324491	4255103	4259416	4322971	4308106	4342614	4342615	4364714	4442109	4426787	4437444	4522952	4522956	408438	4503448	4427129	4498660	4398053	2533978	3314259	3284258
4523243	4536786	4545943	4544536	4544537	4484392	4543197	4600151	4353028	4368378	4340252	4270855	4275168	4338740	4323875	4358381	4358382	4380482	4457788	4442466	4453119	4538698	4538702	424201	4519210	4442808	4514345	4413815	2518216	3298665	3268661	4229048	4104978
4538236	4551779	4560936	4559529	4559530	4499385	4558190	4615144	4368005	4383355	4355229	4285857	4290170	4353733	4338868	4373374	4373375	4395475	4472780	4457458	4468145	4552985	4552989	439194	4534203	4460350	4529338	4428825	2503206	3268111	3238110
4580460	4593292	4602449	4601042	4601043	4540898	4599703	4656656	4539857	4556955	4527939	4325888	4330201	4393798	4378933	4413656	4413657	4435755	4515162	4499840	4592483	4592974	4592978	481409	4634309	4513243	4579877	4480349	2458655	3193297	3161913
4598609	4611441	4620598	4619191	4619192	4559047	4617620	4674805	4557861	4574959	4545943	4343893	4348438	4411970	4397104	4431827	4431828	4453903	4533309	4517987	4610631	4611123	4611128	499644	4652547	4531273	4597787	4497893	2440999	3175162	3143760	4278397	4154484	4524216
4606231	4619063	4628220	4626813	4626814	4566669	4625242	4682427	4565483	4582581	4553565	4351518	4356063	4419593	4404727	4439449	4439450	4461525	4540934	4525612	4618257	4618748	4618753	507269	4660172	4538898	4605409	4505515	2433377	3167543	3136141
4631226	4644057	4653214	4651807	4651808	4591663	4650235	4707421	4589673	4606770	4577753	4375485	4380257	4444583	4429717	4464422	4464423	4486520	4565919	4550597	4643242	4643775	4643780	532264	4685167	4563559	4630404	4530173	2408719	3146511	3115108	4292372	4168501
4631972	4644803	4653960	4652553	4652554	4592409	4650981	4708167	4590419	4607516	4578499	4376231	4381003	4445329	4430463	4465168	4465169	4487266	4566665	4551343	4643988	4644521	4644526	533010	4685913	4564305	4631150	4530919	2407973	3145765	3114362	4396921	4331609
4645123	4657954	4667111	4665704	4665705	4605560	4664132	4721318	4607112	4624209	4595192	4392924	4397696	4461309	4446444	4481148	4481149	4503246	4582643	4567322	4659968	4660501	4660504	546161	4699064	4577456	4647129	4544069	2394823	3132671	3101269	4419280	4353756	4650931
4790063	4802897	4812042	4810647	4810648	4750501	4809076	4866261	4737341	4754417	4713964	4526992	4530424	4574891	4560017	4595532	4595533	4622281	4692454	4677134	4769768	4779588	4779591	668510	4821410	4739081	4760274	4646448	2283024	2976910	3014958
4810991	4823825	4832970	4831575	4831576	4771429	4829772	4887189	4750481	4767557	4726872	4540129	4543561	4595592	4580718	4616232	4616233	4643213	4713301	4697980	4790693	4800520	4800523	689437	4842338	4752222	4781201	4667404	2269854	2956519	2994568	4459100	4393495
4816782	4829616	4838751	4837366	4837367	4777220	4835563	4892980	4756272	4773348	4732663	4545920	4549352	4601383	4586509	4622023	4622024	4649004	4719092	4703771	4796484	4806279	4806282	695228	4848129	4758013	4786992	4673195	2264063	2950708	2988757
4856426	4869260	4878395	4877007	4877008	4816863	4875207	4932626	4790956	4808032	4767347	4580792	4584224	4636957	4622084	4657582	4657583	4684607	4754695	4739374	4832075	4841903	4841906	734861	4887763	4797655	4826636	4708070	2224389	2926560	2964609
Note: location starts from C of CTAG on the genomes.
