# Supplementary material for: Conserved intergenic sequences revealed by CTAG-profiling in Salmonella: thermodynamic modeling for function prediction
Source: Sci Rep. 2017 Mar 6;7:43565. doi: 10.1038/srep43565 (PMC5337935; doi:10.1038/srep43565)
Supplement: Supplementary Table 6 [file srep43565-s6.xls]

## Sheet: Sheet1
	Suplementary Table 6. Conservation of the intergenic region inter-lpp-pykF in Salmonella and other genera of the bacterial family Enterobacteriaceae.
	Bacterial genome	Max score	Total score	Query cover	E value	Ident	Accession
	Salmonella enterica subsp. enterica serovar Paratyphi A str. ATCC 9150, complete genome	224	224	1	1e-56	1	NC_006511.1
	Salmonella enterica subsp. enterica serovar Typhi str. CT18, complete genome	224	224	1	1e-56	1	NC_003198.1
	Salmonella enterica subsp. enterica serovar Typhimurium str. LT2 chromosome, complete genome	224	224	1	1e-56	1	NC_003197.1
	Shimwellia blattae DSM 4481 = NBRC 105725, complete genome	219	219	1	6e-55	0.99	NC_017910.1
	Salmonella bongori NCTC 12419, culture collection SGSC SARC11, complete genome	219	219	1	6e-55	0.99	NC_015761.1
	Cronobacter turicensis z3032 complete genome	219	219	1	6e-55	0.99	NC_013282.2
	Enterobacter lignolyticus SCF1, complete genome	219	219	1	6e-55	0.99	NC_014618.1
	Klebsiella oxytoca KCTC 1686, complete genome	213	213	1	3e-53	0.98	NC_016612.1
	Enterobacter asburiae LF7a, complete genome	213	213	1	3e-53	0.98	NC_015968.1
	Enterobacter cloacae subsp. cloacae ATCC 13047 chromosome, complete genome	213	213	1	3e-53	0.98	NC_014121.1
	Citrobacter rodentium ICC168, complete genome	213	213	1	3e-53	0.98	NC_013716.1
	Cronobacter sakazakii ATCC BAA-894, complete genome	213	213	1	3e-53	0.98	NC_009778.1
	Raoultella ornithinolytica B6, complete genome	209	209	0.93	4e-52	1	NC_021066.1
	Enterobacter aerogenes KCTC 2190 chromosome, complete genome	209	209	0.93	4e-52	1	NC_015663.1
	Pectobacterium carotovorum subsp. carotovorum PC1, complete genome	209	209	0.93	4e-52	1	NC_012917.1
	Erwinia carotovora subsp. atroseptica SCRI1043, complete genome	209	209	0.93	4e-52	1	NC_004547.2
	Enterobacter sp. 638, complete genome	206	206	0.99	5e-51	0.98	NC_009436.1
	Pectobacterium sp. SCC3193, complete genome	204	204	0.93	2e-50	0.99	NC_017845.1
	Klebsiella pneumoniae subsp. pneumoniae HS11286 chromosome, complete genome	204	204	0.93	2e-50	0.99	NC_016845.1
	Klebsiella variicola At-22, complete genome	204	204	0.93	2e-50	0.99	NC_013850.1
	Pectobacterium wasabiae WPP163, complete genome	204	204	0.93	2e-50	0.99	NC_013421.1
	Klebsiella pneumoniae subsp. pneumoniae MGH 78578, complete sequence	204	204	0.93	2e-50	0.99	NC_009648.1
	Escherichia coli str. K-12 substr. MG1655, complete genome	202	202	1	6e-50	0.97	NC_000913.3
	Escherichia coli O104:H4 str. 2011C-3493 chromosome, complete genome	202	202	1	6e-50	0.97	NC_018658.1
	Escherichia coli O83:H1 str. NRG 857C chromosome, complete genome	202	202	1	6e-50	0.97	NC_017634.1
	Shigella flexneri 2a str. 301 chromosome, complete genome	202	202	1	6e-50	0.97	NC_004337.2
	Pantoea sp. At-9b, complete genome	202	202	1	6e-50	0.97	NC_014837.1
	Escherichia coli UMN026 chromosome, complete genome	202	202	1	6e-50	0.97	NC_011751.1
	Escherichia coli IAI39 chromosome, complete genome	202	202	1	6e-50	0.97	NC_011750.1
	Shigella boydii Sb227, complete genome	202	202	1	6e-50	0.97	NC_007613.1
	Shigella dysenteriae Sd197 chromosome, complete genome	202	202	1	6e-50	0.97	NC_007606.1
	Shigella sonnei Ss046, complete genome	202	202	1	6e-50	0.97	NC_007384.1
	Escherichia coli O157:H7 str. Sakai chromosome, complete genome	202	202	1	6e-50	0.97	NC_002695.1
	Dickeya paradisiaca NCPPB 2511 chromosome, whole genome shotgun sequence	196	196	1	3e-48	0.96	NZ_CM001857.1
	Dickeya zeae Ech1591, complete genome	196	196	1	3e-48	0.96	NC_012912.1
	Dickeya dadantii Ech703, complete genome	196	196	1	3e-48	0.96	NC_012880.1
	Brenneria sp. EniD312 chromosome, whole genome shotgun sequence	195	195	0.91	1e-47	0.98	NZ_CM001230.1
	Erwinia amylovora ATCC 49946 chromosomal sequence	193	193	0.93	4e-47	0.97	NC_013971.1
	Serratia liquefaciens ATCC 27592, complete genome	191	191	0.93	1e-46	0.97	NC_021741.1
	Serratia plymuthica 4Rx13, complete genome	191	191	0.93	1e-46	0.97	NC_021591.1
	Dickeya solani IPO 2222 chromosome, whole genome shotgun sequence	191	191	1	1e-46	0.95	NZ_CM001859.1
	Dickeya dianthicola NCPPB 453 chromosome, whole genome shotgun sequence	191	191	1	1e-46	0.95	NZ_CM001841.1
	Serratia plymuthica AS9, complete genome	191	191	0.93	1e-46	0.97	NC_015567.1
	Serratia sp. AS12, complete genome	191	191	0.93	1e-46	0.97	NC_015566.1
	Pantoea ananatis LMG 20103, complete genome	191	191	0.92	1e-46	0.97	NC_013956.2
	Erwinia sp. Ejp617, complete genome	187	187	0.93	2e-45	0.96	NC_017445.1
	Erwinia pyrifoliae strain Ep1/96 complete chromosome	187	187	0.93	2e-45	0.96	NC_012214.1
	Erwinia tasmaniensis strain ET1/99 complete chromosome	187	187	0.93	2e-45	0.96	NC_010694.1
	Sodalis glossinidius str. 'morsitans' DNA, complete genome	187	187	0.93	2e-45	0.96	NC_007712.1
	Erwinia billingiae strain Eb661 complete chromosome	185	185	0.92	6e-45	0.96	NC_014306.1
	Serratia proteamaculans 568, complete genome	183	183	0.92	2e-44	0.96	NC_009832.1
	Pantoea vagans C9-1, complete genome	180	180	1	3e-43	0.93	NC_014562.1
	Edwardsiella piscicida C07-087, complete genome	174	174	0.88	1e-41	0.96	NC_020796.1
	Edwardsiella tarda EIB202, complete genome	174	174	0.88	1e-41	0.96	NC_013508.1
	Yersinia enterocolitica subsp. enterocolitica 8081 chromosome, complete genome	174	174	0.92	1e-41	0.95	NC_008800.1
	Edwardsiella ictaluri 93-146, complete genome	169	169	0.88	6e-40	0.95	NC_012779.2
	Rahnella aquatilis HX2, complete genome	161	161	0.92	1e-37	0.93	NC_017047.1
	Rahnella aquatilis CIP 78.65 = ATCC 33071, complete genome	161	161	0.92	1e-37	0.93	NC_016818.1
	Rahnella sp. Y9602, complete genome	161	161	0.92	1e-37	0.93	NC_015061.1
